# Supplementary material for: 2,2-Diethyl 3,4-dimethyl 5-(4-cyano­phen­yl)pyrrolidine-2,2,3,4-tetra­carboxyl­ate
Source: Acta Crystallogr Sect E Struct Rep Online. 2012 Jul 7;68(Pt 8):o2363. doi: 10.1107/S1600536812029625 (PMC3414296; doi:10.1107/S1600536812029625)
Supplement: Supplementary file 1 [file e-68-o2363-sup1.cif]

##############################################################################
#                                                                            #
# This CIF contains the data in a paper accepted for publication in          #
# Acta Crystallographica Section E. It conforms to the requirements of       #
# Notes for Authors for Acta Crystallographica Section E, and has been       #
# peer reviewed under the auspices of the IUCr Commission on Journals.       #
#                                                                            #
# Full details of the Crystallographic Information File format               #
# are given in the paper "The Crystallographic Information File (CIF):       #
# a New Standard Archive File for Crystallography" by S. R. Hall, F. H.      #
# Allen and I. D. Brown [Acta Cryst. (1991), A47, 655-685].                  #
#                                                                            #
# The current version of the core CIF dictionary is obtainable from          #
# ftp://ftp.iucr.org/pub/cif_core.dic.                                       #
#                                                                            #
# Software is freely available for graphical display of the structure(s)     #
# in this CIF. For information consult the CIF software page                 #
# http://www.iucr.org/resources/cif/software.                                #
#                                                                            #
# This file may be used for bona fide research purposes within the           #
# scientific community so long as proper attribution is given to the journal # 
# article from which it was obtained.                                        #
#                                                                            #
##############################################################################
data_global
_audit_creation_method     'SHELXL-97'
_journal_date_recd_electronic     2012-06-04
_journal_date_accepted     2012-06-28
_journal_name_full     'Acta Crystallographica, Section E'
_journal_year     2012
_journal_volume     68
_journal_issue      8
_journal_page_first     o2363
_journal_page_last     o2363
_journal_paper_category     QO
_journal_paper_doi     10.1107/S1600536812029625
_journal_coeditor_code     XU5557
_publ_contact_author_name     'Long He'
_publ_contact_author_address
;
College of Chemistry and Chemical Engineering
China West Normal University
Nanchong 637002
People's Republic of China
;
_publ_contact_author_email     'helongcwnu@yahoo.com.cn'
_publ_contact_author_fax     ?
_publ_contact_author_phone     ?
_publ_section_title
;
2,2-Diethyl 3,4-dimethyl 5-(4-cyanophenyl)pyrrolidine-2,2,3,4-tetracarboxylate
;
loop_
    _publ_author_name
    _publ_author_address
    'Long He'
;
College of Chemistry and Chemical Engineering,
China West Normal University
Nanchong 637002
People's Republic of China
;
data_I
_audit_creation_method     SHELXL-97
_chemical_name_systematic
;
2,2-Diethyl 3,4-dimethyl 5-(4-cyanophenyl)pyrrolidine-2,2,3,4-tetracarboxylate
;
_chemical_name_common     ?
_chemical_formula_moiety     'C21 H24 N2 O8'
_chemical_formula_sum     'C21 H24 N2 O8'
_chemical_formula_iupac     'C21 H24 N2 O8'
_chemical_formula_weight     432.42
_chemical_melting_point     ?
_symmetry_cell_setting     orthorhombic
_symmetry_space_group_name_H-M     'P 21 21 21'
loop_
    _symmetry_equiv_pos_as_xyz
    'x, y, z'
    '-x+1/2, -y, z+1/2'
    'x+1/2, -y+1/2, -z'
    '-x, y+1/2, -z+1/2'
_cell_length_a     8.4720(2)
_cell_length_b     10.3043(2)
_cell_length_c     25.8774(5)
_cell_angle_alpha     90.00
_cell_angle_beta     90.00
_cell_angle_gamma     90.00
_cell_volume     2259.05(8)
_cell_formula_units_Z     4
_cell_measurement_reflns_used     10771
_cell_measurement_theta_min     1.7053
_cell_measurement_theta_max     72.2867
_cell_measurement_temperature     291(2)
_exptl_crystal_description     block
_exptl_crystal_colour     colorless
_exptl_crystal_size_max     0.38
_exptl_crystal_size_mid     0.30
_exptl_crystal_size_min     0.30
_exptl_crystal_density_diffrn     1.271
_exptl_crystal_density_meas     ?
_exptl_crystal_density_method     'not measured'
_exptl_crystal_F_000     912
_exptl_absorpt_coefficient_mu     0.829
_exptl_absorpt_correction_type     multi-scan
_exptl_absorpt_process_details     '(CrysAlis PRO; Oxford Diffraction, 2007)'
_exptl_absorpt_correction_T_min     0.7435
_exptl_absorpt_correction_T_max     0.7891
_exptl_special_details
;
;
_diffrn_ambient_temperature     291(2)
_diffrn_radiation_type     CuK\a
_diffrn_radiation_wavelength     1.54184
_diffrn_radiation_source     'Enhance Ultra (Cu) X-ray Source'
_diffrn_radiation_monochromator     'mirror'
_diffrn_measurement_device_type     'Oxford Diffraction Gemini S Ultra'
_diffrn_measurement_method     '\w scans'
_diffrn_detector_area_resol_mean     15.9149
_diffrn_reflns_number     26556
_diffrn_reflns_av_R_equivalents     0.0268
_diffrn_reflns_av_sigmaI/netI     0.0140
_diffrn_reflns_theta_min     3.42
_diffrn_reflns_theta_max     72.58
_diffrn_reflns_theta_full     72.58
_diffrn_measured_fraction_theta_max     0.995
_diffrn_measured_fraction_theta_full     0.995
_diffrn_reflns_limit_h_min     -10
_diffrn_reflns_limit_h_max     10
_diffrn_reflns_limit_k_min     -12
_diffrn_reflns_limit_k_max     10
_diffrn_reflns_limit_l_min     -31
_diffrn_reflns_limit_l_max     31
_diffrn_standards_number     ?
_diffrn_standards_interval_count     ?
_diffrn_standards_interval_time     ?
_diffrn_standards_decay_%     ?
_refine_special_details
;
Refinement of <i>F</i>^2^ against ALL reflections. The weighted <i>R</i>-factor
<i>wR</i> and goodness of fit <i>S</i> are based on <i>F</i>^2^, conventional
<i>R</i>-factors <i>R</i> are based on <i>F</i>, with <i>F</i> set to zero for
negative <i>F</i>^2^. The threshold expression of <i>F</i>^2^ >
\s(<i>F</i>^2^) is used only for calculating <i>R</i>-factors(gt) <i>etc</i>.
and is not relevant to the choice of reflections for refinement.
<i>R</i>-factors based on <i>F</i>^2^ are statistically about twice as large
as those based on <i>F</i>, and <i>R</i>- factors based on ALL data will be
even larger.
;
_reflns_number_total     2565
_reflns_number_gt     2050
_reflns_threshold_expression     I>2sigma(I)
_refine_ls_structure_factor_coef     Fsqd
_refine_ls_matrix_type     full
_refine_ls_R_factor_all     0.0595
_refine_ls_R_factor_gt     0.0500
_refine_ls_wR_factor_gt     0.1341
_refine_ls_wR_factor_ref     0.1413
_refine_ls_goodness_of_fit_ref     1.032
_refine_ls_restrained_S_all     1.033
_refine_ls_number_reflns     2565
_refine_ls_number_parameters     288
_refine_ls_number_restraints     2
_refine_ls_hydrogen_treatment     mixed
_refine_ls_weighting_scheme     calc
_refine_ls_weighting_details
         'calc w=1/[\s^2^(Fo^2^)+(0.0724P)^2^+0.5988P] where P=(Fo^2^+2Fc^2^)/3'
_atom_sites_solution_hydrogens     geom
_atom_sites_solution_primary     direct
_atom_sites_solution_secondary     difmap
_refine_ls_shift/su_max     0.000
_refine_ls_shift/su_mean     0.000
_refine_diff_density_max     0.402
_refine_diff_density_min     -0.220
_refine_ls_extinction_method     'SHELXL97 (Sheldrick, 2008)'
_refine_ls_extinction_coef     0.0015(4)
_refine_ls_extinction_expression
                                  'Fc^*^=kFc[1+0.001xFc^2^\l^3^/sin(2\q)]^-1/4^'
loop_
    _atom_type_symbol
    _atom_type_description
    _atom_type_scat_dispersion_real
    _atom_type_scat_dispersion_imag
    _atom_type_scat_source
    'C' 'C' 0.0181 0.0091
                         'International Tables Vol C Tables 4.2.6.8 and 6.1.1.4'
    'H' 'H' 0.0000 0.0000
                         'International Tables Vol C Tables 4.2.6.8 and 6.1.1.4'
    'N' 'N' 0.0311 0.0180
                         'International Tables Vol C Tables 4.2.6.8 and 6.1.1.4'
    'O' 'O' 0.0492 0.0322
                         'International Tables Vol C Tables 4.2.6.8 and 6.1.1.4'
_computing_data_collection     'CrysAlis PRO (Oxford Diffraction, 2007)'
_computing_cell_refinement     'CrysAlis PRO (Oxford Diffraction, 2007)'
_computing_data_reduction     'CrysAlis PRO (Oxford Diffraction, 2007)'
_computing_structure_solution     'SHELXS97 (Sheldrick, 2008)'
_computing_structure_refinement     'SHELXL97 (Sheldrick, 2008)'
_computing_molecular_graphics     'ORTEP-3 (Farrugia, 1997)'
_computing_publication_material     'SHELXL97 (Sheldrick, 2008)'
loop_
    _atom_site_type_symbol
    _atom_site_label
    _atom_site_fract_x
    _atom_site_fract_y
    _atom_site_fract_z
    _atom_site_U_iso_or_equiv
    _atom_site_adp_type
    _atom_site_calc_flag
    _atom_site_refinement_flags
    _atom_site_occupancy
    _atom_site_symmetry_multiplicity
    _atom_site_disorder_assembly
    _atom_site_disorder_group
    O O2 1.0668(3) 0.9425(2) 0.20700(8) 0.0707(7) Uani d . 1 1 . .
    O O5 1.0369(4) 0.7873(2) 0.40309(11) 0.0880(9) Uani d . 1 1 . .
    O O8 0.8498(4) 1.0544(3) 0.46182(9) 0.0865(9) Uani d . 1 1 . .
    N N2 0.8356(4) 0.9769(3) 0.35733(10) 0.0622(7) Uani d D 1 1 . .
    O O1 1.1491(5) 1.1320(3) 0.23785(10) 0.0928(10) Uani d . 1 1 . .
    C C9 1.0464(4) 0.9727(3) 0.29624(11) 0.0548(7) Uani d . 1 1 . .
    H H9 1.1073 0.8930 0.3016 0.066 Uiso calc R 1 1 . .
    O O6 1.1628(4) 0.9441(3) 0.44645(10) 0.0898(9) Uani d . 1 1 . .
    O O4 1.3158(4) 1.1691(3) 0.37339(11) 0.0874(8) Uani d U 1 1 . .
    O O7 0.9598(5) 1.2258(3) 0.42249(12) 0.1046(12) Uani d . 1 1 . .
    C C5 0.7612(4) 1.0072(3) 0.26561(11) 0.0542(7) Uani d . 1 1 . .
    C C2 0.5727(4) 1.1296(3) 0.19214(13) 0.0632(9) Uani d . 1 1 . .
    C C8 0.8696(4) 0.9382(3) 0.30325(11) 0.0530(7) Uani d . 1 1 . .
    H H8 0.8559 0.8442 0.2997 0.064 Uiso calc R 1 1 . .
    C C12 1.0926(4) 1.0266(3) 0.24488(12) 0.0597(8) Uani d . 1 1 . .
    C C6 0.7360(4) 1.1396(3) 0.26702(13) 0.0620(8) Uani d . 1 1 . .
    H H6 0.7825 1.1885 0.2931 0.074 Uiso calc R 1 1 . .
    C C10 1.0857(4) 1.0649(3) 0.34090(12) 0.0592(8) Uani d . 1 1 . .
    H H10 1.0539 1.1535 0.3320 0.071 Uiso calc R 1 1 . .
    C C4 0.6885(5) 0.9354(4) 0.22681(13) 0.0668(9) Uani d . 1 1 . .
    H H4 0.7047 0.8462 0.2251 0.080 Uiso calc R 1 1 . .
    C C11 0.9802(4) 1.0124(3) 0.38427(12) 0.0602(8) Uani d . 1 1 . .
    C C7 0.6433(4) 1.2009(3) 0.23057(14) 0.0658(9) Uani d . 1 1 . .
    H H7 0.6287 1.2903 0.2320 0.079 Uiso calc R 1 1 . .
    C C19 0.9328(5) 1.1127(3) 0.42459(13) 0.0716(10) Uani d . 1 1 . .
    C C16 1.0612(5) 0.8987(3) 0.41186(13) 0.0683(10) Uani d . 1 1 . .
    C C3 0.5921(5) 0.9951(4) 0.19062(15) 0.0754(11) Uani d . 1 1 . .
    H H3 0.5409 0.9460 0.1656 0.091 Uiso calc R 1 1 . .
    C C14 1.2688(5) 1.0600(4) 0.35092(14) 0.0719(10) Uani d U 1 1 . .
    C C13 1.0929(7) 0.9876(5) 0.15484(13) 0.0955(15) Uani d . 1 1 . .
    H H13A 1.2035 1.0033 0.1497 0.115 Uiso calc R 1 1 . .
    H H13B 1.0352 1.0665 0.1493 0.115 Uiso calc R 1 1 . .
    H H13C 1.0575 0.9228 0.1308 0.115 Uiso calc R 1 1 . .
    C C20 0.7915(8) 1.1323(5) 0.50465(15) 0.1021(16) Uani d . 1 1 . .
    H H20A 0.8668 1.2001 0.5128 0.122 Uiso calc R 1 1 . .
    H H20B 0.6923 1.1729 0.4952 0.122 Uiso calc R 1 1 . .
    C C17 1.2540(8) 0.8528(5) 0.47718(19) 0.1127(19) Uani d . 1 1 . .
    H H17A 1.1848 0.7871 0.4916 0.135 Uiso calc R 1 1 . .
    H H17B 1.3318 0.8100 0.4556 0.135 Uiso calc R 1 1 . .
    C C15 1.4850(5) 1.1640(7) 0.3860(2) 0.1114(17) Uani d . 1 1 . .
    H H15A 1.5435 1.1382 0.3559 0.167 Uiso calc R 1 1 . .
    H H15B 1.5020 1.1022 0.4132 0.167 Uiso calc R 1 1 . .
    H H15C 1.5198 1.2481 0.3971 0.167 Uiso calc R 1 1 . .
    C C21 0.7690(9) 1.0492(6) 0.54894(18) 0.121(2) Uani d . 1 1 . .
    H H21A 0.8670 1.0078 0.5575 0.145 Uiso calc R 1 1 . .
    H H21B 0.6912 0.9845 0.5410 0.145 Uiso calc R 1 1 . .
    H H21C 0.7337 1.1003 0.5778 0.145 Uiso calc R 1 1 . .
    C C18 1.3299(11) 0.9207(8) 0.5172(3) 0.189(4) Uani d . 1 1 . .
    H H18A 1.2602 0.9860 0.5306 0.227 Uiso calc R 1 1 . .
    H H18B 1.4238 0.9610 0.5040 0.227 Uiso calc R 1 1 . .
    H H18C 1.3575 0.8613 0.5443 0.227 Uiso calc R 1 1 . .
    O O3 1.3504(4) 0.9759(4) 0.33931(18) 0.1249(14) Uani d . 1 1 . .
    N N1 0.4052(5) 1.2386(4) 0.12122(16) 0.0982(12) Uani d . 1 1 . .
    C C1 0.4786(5) 1.1909(4) 0.15304(15) 0.0752(10) Uani d . 1 1 . .
    H H1 0.780(5) 0.924(4) 0.3757(16) 0.113 Uiso d D 1 1 . .
loop_
    _atom_site_aniso_label
    _atom_site_aniso_U_11
    _atom_site_aniso_U_22
    _atom_site_aniso_U_33
    _atom_site_aniso_U_12
    _atom_site_aniso_U_13
    _atom_site_aniso_U_23
    O2 0.1013(19) 0.0581(13) 0.0527(11) -0.0096(14) 0.0014(12) -0.0020(11)
    O5 0.126(2) 0.0517(14) 0.0863(18) 0.0007(16) -0.0135(18) 0.0065(12)
    O8 0.134(3) 0.0700(15) 0.0558(12) -0.0049(18) 0.0108(16) -0.0103(12)
    N2 0.0743(17) 0.0655(17) 0.0469(13) -0.0087(16) -0.0029(13) 0.0032(12)
    O1 0.148(3) 0.0629(16) 0.0677(15) -0.0344(19) 0.0105(18) 0.0011(13)
    C9 0.0710(19) 0.0417(15) 0.0516(15) 0.0009(15) -0.0052(15) 0.0015(13)
    O6 0.121(2) 0.0700(15) 0.0782(16) -0.0008(18) -0.0441(17) 0.0122(13)
    O4 0.0833(17) 0.094(2) 0.0853(17) -0.0168(17) -0.0061(16) -0.0093(16)
    O7 0.170(4) 0.0548(16) 0.089(2) -0.0019(19) 0.017(2) -0.0071(13)
    C5 0.0664(18) 0.0482(16) 0.0479(15) -0.0017(15) -0.0027(14) -0.0003(13)
    C2 0.0652(19) 0.064(2) 0.0606(18) 0.0040(18) -0.0029(16) 0.0074(16)
    C8 0.0706(19) 0.0414(14) 0.0472(14) -0.0014(15) -0.0051(13) 0.0015(13)
    C12 0.074(2) 0.0487(16) 0.0569(17) 0.0013(16) -0.0020(16) 0.0020(14)
    C6 0.077(2) 0.0460(17) 0.0625(18) -0.0003(17) -0.0093(17) -0.0035(15)
    C10 0.078(2) 0.0439(15) 0.0556(16) -0.0060(16) -0.0124(15) 0.0046(14)
    C4 0.085(2) 0.0502(17) 0.0648(18) 0.0030(18) -0.0177(19) -0.0071(16)
    C11 0.088(2) 0.0463(16) 0.0465(14) -0.0032(17) -0.0107(16) 0.0025(13)
    C7 0.069(2) 0.0536(18) 0.075(2) 0.0036(17) -0.0033(19) 0.0058(17)
    C19 0.106(3) 0.0555(19) 0.0537(18) 0.001(2) -0.013(2) 0.0007(15)
    C16 0.096(3) 0.0555(19) 0.0534(17) -0.0025(19) -0.0080(19) 0.0078(15)
    C3 0.090(3) 0.069(2) 0.068(2) 0.001(2) -0.024(2) -0.0083(18)
    C14 0.087(3) 0.065(2) 0.065(2) -0.011(2) -0.0043(19) -0.0079(19)
    C13 0.143(4) 0.092(3) 0.0511(18) -0.016(3) 0.009(2) -0.0015(19)
    C20 0.147(5) 0.094(3) 0.064(2) 0.014(3) 0.006(3) -0.020(2)
    C17 0.140(5) 0.094(3) 0.104(3) 0.014(4) -0.046(4) 0.027(3)
    C15 0.064(2) 0.148(5) 0.122(4) -0.008(3) -0.014(3) -0.017(4)
    C21 0.158(5) 0.123(4) 0.081(3) -0.002(4) 0.032(3) -0.016(3)
    C18 0.220(9) 0.184(7) 0.164(6) 0.007(7) -0.125(7) 0.040(6)
    O3 0.095(2) 0.101(2) 0.179(4) 0.024(2) -0.037(3) -0.040(3)
    N1 0.092(2) 0.103(3) 0.099(3) 0.012(2) -0.028(2) 0.020(2)
    C1 0.070(2) 0.080(2) 0.075(2) 0.004(2) -0.008(2) 0.008(2)
_geom_special_details
;
All e.s.d.'s (except the e.s.d. in the dihedral angle between two l.s. planes)
are estimated using the full covariance matrix. The cell e.s.d.'s are taken
into account individually in the estimation of e.s.d.'s in distances, angles
and torsion angles; correlations between e.s.d.'s in cell parameters are only
used when they are defined by crystal symmetry. An approximate (isotropic)
treatment of cell e.s.d.'s is used for estimating e.s.d.'s involving l.s.
planes.
;
loop_
    _geom_bond_atom_site_label_1
    _geom_bond_atom_site_label_2
    _geom_bond_site_symmetry_2
    _geom_bond_distance
    _geom_bond_publ_flag
    O2 C12 . 1.327(4) ?
    O2 C13 . 1.445(4) ?
    O5 C16 . 1.188(4) ?
    O8 C19 . 1.335(5) ?
    O8 C20 . 1.455(5) ?
    N2 C11 . 1.456(5) ?
    N2 C8 . 1.484(4) ?
    N2 H1 . 0.86(2) ?
    O1 C12 . 1.201(4) ?
    C9 C12 . 1.493(4) ?
    C9 C10 . 1.532(4) ?
    C9 C8 . 1.550(5) ?
    C9 H9 . 0.9800 ?
    O6 C16 . 1.327(5) ?
    O6 C17 . 1.454(5) ?
    O4 C14 . 1.327(5) ?
    O4 C15 . 1.471(5) ?
    O7 C19 . 1.189(5) ?
    C5 C6 . 1.381(4) ?
    C5 C4 . 1.391(5) ?
    C5 C8 . 1.516(4) ?
    C2 C7 . 1.374(5) ?
    C2 C3 . 1.396(5) ?
    C2 C1 . 1.435(5) ?
    C8 H8 . 0.9800 ?
    C6 C7 . 1.380(5) ?
    C6 H6 . 0.9300 ?
    C10 C11 . 1.534(5) ?
    C10 C14 . 1.573(6) ?
    C10 H10 . 0.9800 ?
    C4 C3 . 1.386(5) ?
    C4 H4 . 0.9300 ?
    C11 C19 . 1.523(5) ?
    C11 C16 . 1.534(5) ?
    C7 H7 . 0.9300 ?
    C3 H3 . 0.9300 ?
    C14 O3 . 1.149(5) ?
    C13 H13A . 0.9600 ?
    C13 H13B . 0.9600 ?
    C13 H13C . 0.9600 ?
    C20 C21 . 1.443(7) ?
    C20 H20A . 0.9700 ?
    C20 H20B . 0.9700 ?
    C17 C18 . 1.405(8) ?
    C17 H17A . 0.9700 ?
    C17 H17B . 0.9700 ?
    C15 H15A . 0.9600 ?
    C15 H15B . 0.9600 ?
    C15 H15C . 0.9600 ?
    C21 H21A . 0.9600 ?
    C21 H21B . 0.9600 ?
    C21 H21C . 0.9600 ?
    C18 H18A . 0.9600 ?
    C18 H18B . 0.9600 ?
    C18 H18C . 0.9600 ?
    N1 C1 . 1.143(5) ?
loop_
    _geom_angle_atom_site_label_1
    _geom_angle_atom_site_label_2
    _geom_angle_atom_site_label_3
    _geom_angle_site_symmetry_1
    _geom_angle_site_symmetry_3
    _geom_angle
    _geom_angle_publ_flag
    C12 O2 C13 . . 117.1(3) ?
    C19 O8 C20 . . 118.7(3) ?
    C11 N2 C8 . . 110.8(3) ?
    C11 N2 H1 . . 111(3) ?
    C8 N2 H1 . . 117(3) ?
    C12 C9 C10 . . 112.6(3) ?
    C12 C9 C8 . . 116.3(3) ?
    C10 C9 C8 . . 105.3(3) ?
    C12 C9 H9 . . 107.4 ?
    C10 C9 H9 . . 107.4 ?
    C8 C9 H9 . . 107.4 ?
    C16 O6 C17 . . 119.1(3) ?
    C14 O4 C15 . . 111.1(4) ?
    C6 C5 C4 . . 118.4(3) ?
    C6 C5 C8 . . 122.7(3) ?
    C4 C5 C8 . . 118.8(3) ?
    C7 C2 C3 . . 120.0(3) ?
    C7 C2 C1 . . 121.1(3) ?
    C3 C2 C1 . . 118.9(4) ?
    N2 C8 C5 . . 111.2(3) ?
    N2 C8 C9 . . 103.7(3) ?
    C5 C8 C9 . . 113.7(3) ?
    N2 C8 H8 . . 109.4 ?
    C5 C8 H8 . . 109.4 ?
    C9 C8 H8 . . 109.4 ?
    O1 C12 O2 . . 123.0(3) ?
    O1 C12 C9 . . 125.2(3) ?
    O2 C12 C9 . . 111.8(3) ?
    C7 C6 C5 . . 121.5(3) ?
    C7 C6 H6 . . 119.3 ?
    C5 C6 H6 . . 119.3 ?
    C9 C10 C11 . . 101.9(3) ?
    C9 C10 C14 . . 108.6(3) ?
    C11 C10 C14 . . 116.3(3) ?
    C9 C10 H10 . . 109.9 ?
    C11 C10 H10 . . 109.9 ?
    C14 C10 H10 . . 109.9 ?
    C3 C4 C5 . . 120.8(3) ?
    C3 C4 H4 . . 119.6 ?
    C5 C4 H4 . . 119.6 ?
    N2 C11 C19 . . 106.1(3) ?
    N2 C11 C10 . . 103.2(2) ?
    C19 C11 C10 . . 114.6(3) ?
    N2 C11 C16 . . 114.0(3) ?
    C19 C11 C16 . . 108.5(3) ?
    C10 C11 C16 . . 110.4(3) ?
    C2 C7 C6 . . 119.8(3) ?
    C2 C7 H7 . . 120.1 ?
    C6 C7 H7 . . 120.1 ?
    O7 C19 O8 . . 125.1(4) ?
    O7 C19 C11 . . 125.7(4) ?
    O8 C19 C11 . . 109.1(3) ?
    O5 C16 O6 . . 125.6(4) ?
    O5 C16 C11 . . 124.8(4) ?
    O6 C16 C11 . . 109.6(3) ?
    C4 C3 C2 . . 119.4(4) ?
    C4 C3 H3 . . 120.3 ?
    C2 C3 H3 . . 120.3 ?
    O3 C14 O4 . . 124.9(4) ?
    O3 C14 C10 . . 125.1(4) ?
    O4 C14 C10 . . 110.0(4) ?
    O2 C13 H13A . . 109.5 ?
    O2 C13 H13B . . 109.5 ?
    H13A C13 H13B . . 109.5 ?
    O2 C13 H13C . . 109.5 ?
    H13A C13 H13C . . 109.5 ?
    H13B C13 H13C . . 109.5 ?
    C21 C20 O8 . . 108.8(4) ?
    C21 C20 H20A . . 109.9 ?
    O8 C20 H20A . . 109.9 ?
    C21 C20 H20B . . 109.9 ?
    O8 C20 H20B . . 109.9 ?
    H20A C20 H20B . . 108.3 ?
    C18 C17 O6 . . 108.9(5) ?
    C18 C17 H17A . . 109.9 ?
    O6 C17 H17A . . 109.9 ?
    C18 C17 H17B . . 109.9 ?
    O6 C17 H17B . . 109.9 ?
    H17A C17 H17B . . 108.3 ?
    O4 C15 H15A . . 109.5 ?
    O4 C15 H15B . . 109.5 ?
    H15A C15 H15B . . 109.5 ?
    O4 C15 H15C . . 109.5 ?
    H15A C15 H15C . . 109.5 ?
    H15B C15 H15C . . 109.5 ?
    C20 C21 H21A . . 109.5 ?
    C20 C21 H21B . . 109.5 ?
    H21A C21 H21B . . 109.5 ?
    C20 C21 H21C . . 109.5 ?
    H21A C21 H21C . . 109.5 ?
    H21B C21 H21C . . 109.5 ?
    C17 C18 H18A . . 109.5 ?
    C17 C18 H18B . . 109.5 ?
    H18A C18 H18B . . 109.5 ?
    C17 C18 H18C . . 109.5 ?
    H18A C18 H18C . . 109.5 ?
    H18B C18 H18C . . 109.5 ?
    N1 C1 C2 . . 178.8(5) ?
loop_
    _geom_torsion_atom_site_label_1
    _geom_torsion_atom_site_label_2
    _geom_torsion_atom_site_label_3
    _geom_torsion_atom_site_label_4
    _geom_torsion_site_symmetry_1
    _geom_torsion_site_symmetry_2
    _geom_torsion_site_symmetry_3
    _geom_torsion_site_symmetry_4
    _geom_torsion
    _geom_torsion_publ_flag
    C11 N2 C8 C5 . . . . -130.9(3) ?
    C11 N2 C8 C9 . . . . -8.3(3) ?
    C6 C5 C8 N2 . . . . 48.9(4) ?
    C4 C5 C8 N2 . . . . -133.6(3) ?
    C6 C5 C8 C9 . . . . -67.7(4) ?
    C4 C5 C8 C9 . . . . 109.8(4) ?
    C12 C9 C8 N2 . . . . -142.0(3) ?
    C10 C9 C8 N2 . . . . -16.5(3) ?
    C12 C9 C8 C5 . . . . -21.1(4) ?
    C10 C9 C8 C5 . . . . 104.4(3) ?
    C13 O2 C12 O1 . . . . -6.8(6) ?
    C13 O2 C12 C9 . . . . 174.4(4) ?
    C10 C9 C12 O1 . . . . -2.6(6) ?
    C8 C9 C12 O1 . . . . 119.0(4) ?
    C10 C9 C12 O2 . . . . 176.1(3) ?
    C8 C9 C12 O2 . . . . -62.2(4) ?
    C4 C5 C6 C7 . . . . -1.1(6) ?
    C8 C5 C6 C7 . . . . 176.5(3) ?
    C12 C9 C10 C11 . . . . 161.4(3) ?
    C8 C9 C10 C11 . . . . 33.7(3) ?
    C12 C9 C10 C14 . . . . -75.3(4) ?
    C8 C9 C10 C14 . . . . 157.0(3) ?
    C6 C5 C4 C3 . . . . -0.5(6) ?
    C8 C5 C4 C3 . . . . -178.1(4) ?
    C8 N2 C11 C19 . . . . 150.5(3) ?
    C8 N2 C11 C10 . . . . 29.7(3) ?
    C8 N2 C11 C16 . . . . -90.1(3) ?
    C9 C10 C11 N2 . . . . -38.3(3) ?
    C14 C10 C11 N2 . . . . -156.2(3) ?
    C9 C10 C11 C19 . . . . -153.2(3) ?
    C14 C10 C11 C19 . . . . 88.9(4) ?
    C9 C10 C11 C16 . . . . 83.9(3) ?
    C14 C10 C11 C16 . . . . -34.0(4) ?
    C3 C2 C7 C6 . . . . 1.3(6) ?
    C1 C2 C7 C6 . . . . -178.6(4) ?
    C5 C6 C7 C2 . . . . 0.6(6) ?
    C20 O8 C19 O7 . . . . -2.4(7) ?
    C20 O8 C19 C11 . . . . -179.8(4) ?
    N2 C11 C19 O7 . . . . -106.8(5) ?
    C10 C11 C19 O7 . . . . 6.4(6) ?
    C16 C11 C19 O7 . . . . 130.3(5) ?
    N2 C11 C19 O8 . . . . 70.6(4) ?
    C10 C11 C19 O8 . . . . -176.2(3) ?
    C16 C11 C19 O8 . . . . -52.3(4) ?
    C17 O6 C16 O5 . . . . -0.3(7) ?
    C17 O6 C16 C11 . . . . -179.8(4) ?
    N2 C11 C16 O5 . . . . 18.0(6) ?
    C19 C11 C16 O5 . . . . 136.0(4) ?
    C10 C11 C16 O5 . . . . -97.7(5) ?
    N2 C11 C16 O6 . . . . -162.5(3) ?
    C19 C11 C16 O6 . . . . -44.5(4) ?
    C10 C11 C16 O6 . . . . 81.8(4) ?
    C5 C4 C3 C2 . . . . 2.3(6) ?
    C7 C2 C3 C4 . . . . -2.7(6) ?
    C1 C2 C3 C4 . . . . 177.1(4) ?
    C15 O4 C14 O3 . . . . -5.2(7) ?
    C15 O4 C14 C10 . . . . 176.6(4) ?
    C9 C10 C14 O3 . . . . -22.5(6) ?
    C11 C10 C14 O3 . . . . 91.7(5) ?
    C9 C10 C14 O4 . . . . 155.7(3) ?
    C11 C10 C14 O4 . . . . -90.1(4) ?
    C19 O8 C20 C21 . . . . -155.3(5) ?
    C16 O6 C17 C18 . . . . -169.0(6) ?
    C7 C2 C1 N1 . . . .  13E1(2)
                                ?
    C3 C2 C1 N1 . . . .  -5E1(2)
                                ?
loop_
    _geom_hbond_atom_site_label_D
    _geom_hbond_atom_site_label_H
    _geom_hbond_atom_site_label_A
    _geom_hbond_site_symmetry_A
    _geom_hbond_distance_DH
    _geom_hbond_distance_HA
    _geom_hbond_distance_DA
    _geom_hbond_angle_DHA
    N2 H1 N1 4_645 0.86(4) 2.47(4) 3.240(5) 148(4)
    C8 H8 O1 4_745 0.98 2.39 3.333(4) 160.6(2)
    C13 H13C O7 4_745 0.96 2.46 3.388(6) 162.9
    C18 H18C O5 3_566 0.96 2.55 3.453(9) 156.6
