# Supplementary material for: 2,2-Diethyl 3,4-dimethyl 5-(4-cyano­phen­yl)pyrrolidine-2,2,3,4-tetra­carboxyl­ate
Source: Acta Crystallogr Sect E Struct Rep Online. 2012 Jul 7;68(Pt 8):o2363. doi: 10.1107/S1600536812029625 (PMC3414296; doi:10.1107/S1600536812029625)
Supplement: Supplementary file 2 [file e-68-o2363-Isup2.hkl]

#
# h,k,l, Fc-squared, Fo-squared, sigma(Fo-squared) and status flag
#
data_I
_shelx_title ' 091217 in P2(1)2(1)2(1)'
_shelx_refln_list_code          4
_shelx_F_calc_maximum      137.34
_exptl_crystal_F_000       912.00
_reflns_d_resolution_high  0.8080
 
loop_
 _symmetry_equiv_pos_as_xyz
 'x, y, z'
 '-x+1/2, -y, z+1/2'
 'x+1/2, -y+1/2, -z'
 '-x, y+1/2, -z+1/2'
 
_cell_length_a     8.4720
_cell_length_b    10.3043
_cell_length_c    25.8774
_cell_angle_alpha  90.000
_cell_angle_beta   90.000
_cell_angle_gamma  90.000
 
_shelx_F_squared_multiplier     1.000
 
loop_
 _refln_index_h
 _refln_index_k
 _refln_index_l
 _refln_F_squared_calc
 _refln_F_squared_meas
 _refln_F_squared_sigma
 _refln_observed_status
   2   0   0       34.38       30.43      3.19 o
   4   0   0      212.36      162.19      4.58 o
   6   0   0        7.37        2.19      2.73 o
   8   0   0        2.39        4.71      2.11 o
  10   0   0        4.86        6.83      2.56 o
   1   1   0        9.82        4.78      0.97 o
   2   1   0     1485.69     1495.64      5.67 o
   3   1   0     3674.33     3501.91     12.26 o
   4   1   0      601.86      582.95      4.73 o
   5   1   0       45.97       42.45      2.43 o
   6   1   0      580.08      589.10      7.08 o
   7   1   0       21.11       26.50      1.48 o
   8   1   0        5.06        9.92      1.65 o
   9   1   0        3.72        5.47      1.66 o
  10   1   0        0.43        0.23      1.37 o
   1   2   0     2156.91     1886.76     11.26 o
   2   2   0     2514.79     1835.24      8.53 o
   3   2   0      984.56      939.21      6.83 o
   4   2   0      842.72      958.22      5.77 o
   5   2   0       24.16       22.17      1.56 o
   6   2   0       59.22       54.78      2.87 o
   7   2   0        0.69        0.85      1.24 o
   8   2   0        2.46        4.28      1.47 o
   9   2   0        0.02        0.19      1.80 o
  10   2   0        2.88        1.62      1.31 o
   1   3   0      298.35      358.12      4.43 o
   2   3   0       44.11       54.95      1.17 o
   3   3   0      600.15      636.73      3.99 o
   4   3   0      192.60      194.56      2.56 o
   5   3   0       28.02       24.45      1.53 o
   6   3   0       56.97       72.84      2.65 o
   7   3   0       51.55       48.66      2.25 o
   8   3   0        3.11        1.88      1.94 o
   9   3   0        8.04        3.08      1.92 o
  10   3   0        0.02       -0.86      1.25 o
   0   4   0     2355.54     2523.94     30.60 o
   1   4   0      799.37      660.98      5.53 o
   2   4   0     1374.64     1258.39     14.10 o
   3   4   0       90.16       79.08      2.21 o
   4   4   0      108.96       66.92      2.12 o
   5   4   0      157.48      115.15      2.94 o
   6   4   0        4.22        4.37      1.61 o
   7   4   0        5.24        5.05      1.82 o
   8   4   0        8.86       22.15      2.32 o
   9   4   0        1.92        0.93      1.44 o
   1   5   0       23.49       34.75      2.61 o
   2   5   0      852.98      925.57     16.71 o
   3   5   0      110.47      113.94      2.50 o
   4   5   0      127.49      129.36      3.20 o
   5   5   0       28.54       28.88      2.18 o
   6   5   0       94.55       98.80      3.40 o
   7   5   0        9.34        7.15      2.47 o
   8   5   0        3.33        2.64      2.09 o
   9   5   0        1.14        1.69      1.43 o
   0   6   0      151.96      156.13      7.14 o
   1   6   0      272.43      336.40      7.19 o
   2   6   0       98.43       66.56      2.58 o
   3   6   0       34.97       27.29      1.93 o
   4   6   0       78.11       82.31      3.12 o
   5   6   0       23.38       20.61      1.85 o
   6   6   0       15.48       13.32      2.97 o
   7   6   0       23.16       20.51      4.50 o
   8   6   0       10.78        5.88      2.68 o
   9   6   0        1.57        3.26      1.18 o
   1   7   0       39.57       35.23      5.26 o
   2   7   0        4.60        4.72      2.22 o
   3   7   0        0.09        3.73      2.08 o
   4   7   0       39.42       39.03      2.23 o
   5   7   0      415.19      454.40      5.77 o
   6   7   0      101.93      113.54      4.94 o
   7   7   0        5.76        7.30      3.01 o
   8   7   0        2.65        2.34      2.04 o
   0   8   0       11.71       16.25      4.51 o
   1   8   0        7.99       -0.74      3.32 o
   2   8   0       25.40       15.96      2.10 o
   3   8   0        0.08       -0.32      2.07 o
   4   8   0       36.84       42.47      2.35 o
   5   8   0       27.95       33.68      2.78 o
   6   8   0       49.99       66.44      4.41 o
   7   8   0        3.03       -0.24      2.02 o
   8   8   0        0.00        0.03      1.79 o
   1   9   0       53.47       48.00      3.47 o
   2   9   0       23.28       27.90      3.81 o
   3   9   0        2.46        3.67      2.76 o
   4   9   0       11.94       10.50      3.32 o
   5   9   0       72.48       59.05      3.48 o
   6   9   0        0.29       -1.71      1.96 o
   7   9   0        0.11        0.82      2.36 o
   0  10   0       41.91       49.92      3.85 o
   1  10   0       14.26       23.11      2.48 o
   2  10   0       94.35      107.50      4.35 o
   3  10   0        3.11        1.72      2.66 o
   4  10   0       17.74        9.54      2.57 o
   5  10   0        0.04        2.73      2.41 o
   6  10   0        0.22       -0.61      1.75 o
   1  11   0        0.80        2.02      2.20 o
   2  11   0        4.04        5.01      2.27 o
   3  11   0        1.19       -1.41      2.37 o
   4  11   0       92.17      116.21      5.00 o
   5  11   0        0.20       -3.38      3.38 o
   1  12   0        1.28        1.14      3.57 o
   2  12   0        2.44        0.67      2.17 o
   3  12   0        0.00       -0.73      2.97 o
   1   0   1     6674.64     7077.57     22.55 o
   2   0   1     8484.61     8106.36     28.49 o
   3   0   1      514.84      341.44      2.90 o
   4   0   1     1048.66      970.05      7.35 o
   5   0   1      432.24      455.44      7.01 o
   6   0   1       10.56       10.28      2.07 o
   7   0   1       12.31       16.39      1.39 o
   8   0   1        3.63        7.18      1.57 o
   9   0   1        6.45        4.39      1.70 o
  10   0   1        0.05       -0.37      1.60 o
   0   1   1       23.96       10.05      0.75 o
   1   1   1     5521.50     5528.02     20.59 o
   2   1   1     4101.69     4286.50     10.23 o
   3   1   1      230.82      279.54      1.63 o
   4   1   1     2853.13     2920.74     11.45 o
   5   1   1      200.30      206.77      2.74 o
   6   1   1       68.83       64.05      2.08 o
   7   1   1        4.53        3.94      0.88 o
   8   1   1       56.87       68.08      1.77 o
   9   1   1        4.92        4.51      1.19 o
  10   1   1       14.96        9.28      1.19 o
   0   2   1     4275.24     4226.55     17.74 o
   1   2   1    15824.72    15511.54     98.56 o
   2   2   1     2697.19     2702.86      9.22 o
   3   2   1       41.75       59.44      1.02 o
   4   2   1      106.42      119.73      1.58 o
   5   2   1       76.97      116.48      2.05 o
   6   2   1       15.89        9.13      1.36 o
   7   2   1        4.44        4.79      0.91 o
   8   2   1        6.37        2.97      1.09 o
   9   2   1        0.97        0.74      1.24 o
  10   2   1        0.81        1.08      0.91 o
   0   3   1      519.41      588.34      7.36 o
   1   3   1      780.27      814.55      8.10 o
   2   3   1       14.44       22.33      0.54 o
   3   3   1      789.26      649.31      3.73 o
   4   3   1      856.92      909.90      4.68 o
   5   3   1      392.26      402.19      2.90 o
   6   3   1      130.70      105.77      2.25 o
   7   3   1       22.93       20.55      1.25 o
   8   3   1        7.19        7.82      1.46 o
   9   3   1        0.52        0.44      1.33 o
  10   3   1        2.81        3.30      1.08 o
   0   4   1     7761.99     7465.34     25.79 o
   1   4   1      939.85      837.39      7.22 o
   2   4   1       10.83        9.24      0.73 o
   3   4   1      526.24      535.86      3.16 o
   4   4   1      126.98      133.74      1.81 o
   5   4   1      361.65      366.07      3.37 o
   6   4   1      167.64      159.49      2.23 o
   7   4   1       55.16       57.88      1.64 o
   8   4   1        3.52        4.42      1.33 o
   9   4   1        0.17       -1.00      1.09 o
   0   5   1       15.15        6.15      1.77 o
   1   5   1      267.46      271.85      3.44 o
   2   5   1      111.65      116.87      1.99 o
   3   5   1      358.01      366.21      3.09 o
   4   5   1      244.69      266.74      3.10 o
   5   5   1       50.33       59.13      2.02 o
   6   5   1      138.27      136.01      2.58 o
   7   5   1      117.99      131.95      3.12 o
   8   5   1        2.38        7.66      1.44 o
   9   5   1        6.83        5.01      1.01 o
   0   6   1     1262.64     1199.77     12.88 o
   1   6   1      265.59      264.34      4.17 o
   2   6   1      210.01      198.24      2.92 o
   3   6   1       88.22       71.24      1.91 o
   4   6   1       22.71       26.42      1.58 o
   5   6   1       27.37       22.45      1.40 o
   6   6   1        4.73        3.67      1.81 o
   7   6   1       16.71       19.87      2.44 o
   8   6   1       11.90       17.96      1.87 o
   9   6   1        1.32        0.18      0.88 o
   0   7   1        4.75        3.70      2.32 o
   1   7   1      380.76      389.70      6.32 o
   2   7   1        2.45        0.62      1.39 o
   3   7   1       14.70       19.97      1.59 o
   4   7   1       21.38       29.81      1.51 o
   5   7   1        4.38        2.62      1.36 o
   6   7   1       19.57       20.43      2.22 o
   7   7   1        6.72        7.16      2.17 o
   8   7   1        6.19        6.72      1.47 o
   0   8   1        0.02       -1.74      4.01 o
   1   8   1        6.72        5.99      2.87 o
   2   8   1       18.75       10.26      1.50 o
   3   8   1       99.62      114.31      2.59 o
   4   8   1       40.68       48.28      1.77 o
   5   8   1      165.69      173.76      3.58 o
   6   8   1       18.03       18.86      2.38 o
   7   8   1        7.64       10.41      1.65 o
   8   8   1        1.66       -0.04      1.11 o
   0   9   1        6.32        7.13      2.32 o
   1   9   1      123.83      138.65      3.79 o
   2   9   1       29.02       24.74      2.39 o
   3   9   1      138.97      124.56      3.60 o
   4   9   1       14.76       18.29      2.52 o
   5   9   1       81.91       85.15      2.71 o
   6   9   1        6.01        4.52      1.44 o
   7   9   1        5.91        3.17      1.31 o
   0  10   1       40.63       29.02      2.32 o
   1  10   1       38.36       30.51      2.36 o
   2  10   1        7.88        9.92      1.89 o
   3  10   1       25.41       31.54      2.17 o
   4  10   1        2.90        0.78      2.12 o
   5  10   1       57.44       60.55      2.50 o
   6  10   1        4.39        4.89      1.65 o
   0  11   1       16.59       18.37      2.91 o
   1  11   1       53.58       54.09      2.38 o
   2  11   1        7.61        7.80      1.74 o
   3  11   1       18.03       20.72      1.88 o
   4  11   1        0.15       -0.07      1.50 o
   5  11   1        2.45        2.87      2.16 o
   0  12   1        0.06        1.07      2.29 o
   1  12   1        6.59        7.39      1.65 o
   2  12   1        0.45        0.37      1.37 o
   3  12   1        8.38        4.75      2.25 o
   0   0   2     7442.60     7715.27    112.22 o
   1   0   2     1981.11     1928.73     14.06 o
   2   0   2      636.02      487.77      4.36 o
   3   0   2      729.73      827.50      4.96 o
   4   0   2      742.97      734.98      6.02 o
   5   0   2        7.05       26.66      1.83 o
   6   0   2      219.76      240.64      5.21 o
   7   0   2       15.42       16.13      1.45 o
   8   0   2        3.12        1.14      1.49 o
   9   0   2        6.24        7.22      1.83 o
  10   0   2        2.01        1.94      1.36 o
   0   1   2    18862.20    21424.03    231.55 o
   1   1   2      385.94      469.80      3.71 o
   2   1   2     4849.85     5116.79     11.93 o
   3   1   2     2340.24     2284.75      6.27 o
   4   1   2        4.41        6.41      0.75 o
   5   1   2      548.69      467.74      3.95 o
   6   1   2      268.07      297.16      4.24 o
   7   1   2       16.07       18.61      1.05 o
   8   1   2        2.54        2.65      1.12 o
   9   1   2        3.04        3.22      1.20 o
  10   1   2        4.19        2.78      0.97 o
   0   2   2     5954.42     6016.06     71.59 o
   1   2   2     1268.64     1193.84      5.98 o
   2   2   2     1957.40     1652.90      4.03 o
   3   2   2       71.53      107.09      1.12 o
   4   2   2       58.94       85.45      1.45 o
   5   2   2       45.41       46.80      1.45 o
   6   2   2      336.37      355.43      3.93 o
   7   2   2       52.78       38.29      1.26 o
   8   2   2        5.78        6.84      1.14 o
   9   2   2        2.32        0.43      1.29 o
  10   2   2        0.73        1.23      1.00 o
   0   3   2       91.19       44.84      1.44 o
   1   3   2      488.10      470.95      3.81 o
   2   3   2      802.96      702.31      4.22 o
   3   3   2      478.99      500.83      2.85 o
   4   3   2      268.24      220.94      2.17 o
   5   3   2      160.76      204.11      2.64 o
   6   3   2      110.49      104.32      2.39 o
   7   3   2       10.08       11.13      1.22 o
   8   3   2        8.69        9.64      1.37 o
   9   3   2        1.91        1.63      1.12 o
  10   3   2        3.94        2.99      1.07 o
   0   4   2      583.75      562.35     10.34 o
   1   4   2      379.78      351.06      2.85 o
   2   4   2      874.47      795.26      4.96 o
   3   4   2      181.15      213.13      2.11 o
   4   4   2        1.69        0.96      0.89 o
   5   4   2       44.71       44.98      1.64 o
   6   4   2       41.09       54.66      1.45 o
   7   4   2        5.59        9.02      1.25 o
   8   4   2        0.41        0.60      1.33 o
   9   4   2        1.15        0.60      1.00 o
   0   5   2      256.15      286.82      5.73 o
   1   5   2      427.37      405.70      3.64 o
   2   5   2        8.11        5.75      0.86 o
   3   5   2      122.52      139.01      2.25 o
   4   5   2      153.16      142.29      2.39 o
   5   5   2       22.05       25.71      1.72 o
   6   5   2      217.77      246.53      2.96 o
   7   5   2        8.11        9.90      1.57 o
   8   5   2        4.40        3.76      1.42 o
   9   5   2        1.47        1.42      0.98 o
   0   6   2      978.49     1190.52     12.72 o
   1   6   2      161.59      158.66      3.59 o
   2   6   2      257.15      224.73      3.47 o
   3   6   2       77.95       85.76      2.18 o
   4   6   2       19.20       26.24      1.54 o
   5   6   2       25.77       39.35      1.51 o
   6   6   2       44.03       45.13      2.29 o
   7   6   2       45.78       43.69      2.41 o
   8   6   2        2.15        2.43      1.44 o
   9   6   2        2.35        0.90      0.95 o
   0   7   2      184.32      180.35      9.09 o
   1   7   2       29.56       44.83      3.11 o
   2   7   2       45.16       44.67      2.14 o
   3   7   2      117.65      121.82      2.63 o
   4   7   2      104.02      102.63      1.97 o
   5   7   2      263.13      280.79      3.30 o
   6   7   2      130.00      143.01      4.21 o
   7   7   2       29.20       29.51      2.51 o
   8   7   2        0.61        0.01      1.40 o
   0   8   2       19.80       16.32      4.50 o
   1   8   2      131.74      112.12      4.45 o
   2   8   2      129.53      133.88      3.24 o
   3   8   2       38.74       27.28      1.79 o
   4   8   2       10.41       15.89      1.46 o
   5   8   2       25.83       23.98      1.71 o
   6   8   2        3.31        5.50      1.90 o
   7   8   2        4.04        7.40      1.72 o
   8   8   2        1.40       -0.69      1.14 o
   0   9   2        0.19        1.14      2.09 o
   1   9   2       11.15       11.41      1.59 o
   2   9   2      207.90      165.78      5.55 o
   3   9   2        8.66        7.34      2.28 o
   4   9   2       70.19       76.85      3.70 o
   5   9   2       29.27       30.76      2.25 o
   6   9   2        0.25        0.26      1.55 o
   7   9   2        4.02        2.70      1.31 o
   0  10   2        2.30        1.56      2.22 o
   1  10   2        4.62        4.73      2.04 o
   2  10   2       47.00       36.39      3.17 o
   3  10   2       34.19       33.07      2.45 o
   4  10   2      103.90      115.40      3.45 o
   5  10   2       10.89       12.25      1.82 o
   6  10   2       10.94        8.43      3.01 o
   0  11   2       12.05       11.89      2.75 o
   1  11   2        8.56       11.34      1.80 o
   2  11   2        8.60        8.66      1.74 o
   3  11   2       12.58       12.64      1.94 o
   4  11   2        0.58        0.23      1.51 o
   5  11   2        4.28        5.96      1.84 o
   0  12   2        0.87       -1.03      2.29 o
   1  12   2        0.69        2.37      1.43 o
   2  12   2        5.77        5.96      1.70 o
   3  12   2        0.11       -1.65      1.93 o
   1   0   3     2802.01     2559.44     18.28 o
   2   0   3     5185.55     4856.81     14.31 o
   3   0   3       23.89        6.90      0.84 o
   4   0   3      660.16      699.45      6.61 o
   5   0   3       54.37       66.94      2.48 o
   6   0   3       21.77       39.20      3.15 o
   7   0   3        1.37        1.90      1.30 o
   8   0   3        5.02        9.47      1.53 o
   9   0   3       18.71       14.28      1.93 o
  10   0   3        1.36        0.98      1.35 o
   0   1   3      367.82      311.65      3.03 o
   1   1   3      640.42      573.29      3.67 o
   2   1   3     5739.78     6018.92     13.90 o
   3   1   3     1424.16     1312.05      4.35 o
   4   1   3      353.13      410.57      2.52 o
   5   1   3       61.83       85.36      1.93 o
   6   1   3       47.67       54.69      2.38 o
   7   1   3       20.29       30.71      1.16 o
   8   1   3        2.87        4.13      1.10 o
   9   1   3        1.41        0.19      1.28 o
  10   1   3        2.30        3.07      0.99 o
   0   2   3      109.98      125.68      4.52 o
   1   2   3    10755.06    11150.82     37.24 o
   2   2   3     5286.16     5070.38     14.55 o
   3   2   3      877.49      845.67      3.31 o
   4   2   3       39.06       29.41      1.13 o
   5   2   3       70.45       51.71      1.56 o
   6   2   3       46.20       51.74      2.03 o
   7   2   3       17.17       18.08      1.13 o
   8   2   3        4.23        4.21      1.15 o
   9   2   3        3.36        3.84      1.27 o
  10   2   3        4.34        3.27      1.04 o
   0   3   3      988.93      894.05      7.12 o
   1   3   3     1185.53     1149.23      3.84 o
   2   3   3      520.81      522.36      2.39 o
   3   3   3      356.11      327.35      2.23 o
   4   3   3      604.94      663.18      3.68 o
   5   3   3      745.94      740.39      4.77 o
   6   3   3       70.36       55.61      1.97 o
   7   3   3        1.89        0.83      1.21 o
   8   3   3        0.19       -1.22      1.22 o
   9   3   3        1.20        0.94      1.13 o
  10   3   3        4.76        3.34      1.17 o
   0   4   3      372.14      401.45      5.38 o
   1   4   3     1234.81     1256.23      7.73 o
   2   4   3      512.98      509.71      3.13 o
   3   4   3      377.27      443.72      3.21 o
   4   4   3      181.38      169.21      2.14 o
   5   4   3      163.63      172.36      2.60 o
   6   4   3       10.59       13.78      1.20 o
   7   4   3      174.23      178.50      2.78 o
   8   4   3        0.42       -0.86      1.34 o
   9   4   3        1.79        3.30      0.99 o
   0   5   3       33.14       24.20      1.86 o
   1   5   3      339.28      354.33      3.44 o
   2   5   3      328.71      329.01      3.06 o
   3   5   3      113.22       99.25      1.84 o
   4   5   3       49.96       63.53      1.83 o
   5   5   3       71.34       71.27      2.39 o
   6   5   3       95.70      100.26      1.97 o
   7   5   3       11.56       14.56      1.52 o
   8   5   3       13.72       13.81      1.59 o
   9   5   3        0.02        0.02      0.96 o
   0   6   3      361.37      424.19     12.11 o
   1   6   3      488.34      529.59      5.66 o
   2   6   3      492.25      539.18      5.17 o
   3   6   3       17.42       23.60      1.63 o
   4   6   3       20.64       19.68      1.51 o
   5   6   3      125.73      129.16      2.25 o
   6   6   3       15.13       16.63      1.63 o
   7   6   3       14.61       14.17      1.99 o
   8   6   3        2.69       -0.13      1.42 o
   9   6   3        1.06        1.45      0.99 o
   0   7   3       17.33       23.44      3.45 o
   1   7   3       32.44       28.64      2.41 o
   2   7   3       82.12       87.00      2.63 o
   3   7   3       31.50       37.86      1.87 o
   4   7   3       26.70       26.13      1.39 o
   5   7   3       38.73       38.55      1.74 o
   6   7   3       39.06       35.51      3.26 o
   7   7   3       25.94       36.68      3.23 o
   8   7   3        2.74        1.65      1.54 o
   0   8   3        9.49        4.12      3.55 o
   1   8   3       55.05       55.52      2.88 o
   2   8   3       86.89       89.48      2.49 o
   3   8   3      213.84      232.58      3.16 o
   4   8   3       70.91       68.05      2.38 o
   5   8   3       13.17       14.21      1.74 o
   6   8   3       25.89       28.93      2.49 o
   7   8   3        6.47        6.07      1.87 o
   8   8   3        2.31        2.92      1.17 o
   0   9   3       55.63       53.16      3.35 o
   1   9   3       30.72       37.93      1.97 o
   2   9   3        5.55        2.11      1.79 o
   3   9   3       24.81       25.94      2.30 o
   4   9   3       18.91       26.29      3.39 o
   5   9   3       40.89       48.98      2.74 o
   6   9   3       10.44       12.98      2.00 o
   7   9   3        2.37        1.80      1.43 o
   0  10   3       95.30       93.19      4.17 o
   1  10   3      159.36      169.94      5.00 o
   2  10   3       69.11       48.58      3.12 o
   3  10   3       32.76       38.14      3.03 o
   4  10   3        7.50       11.00      2.42 o
   5  10   3       14.06       12.82      2.11 o
   6  10   3        0.94        0.54      1.81 o
   0  11   3       99.62       96.41      4.36 o
   1  11   3        6.26        2.49      1.84 o
   2  11   3       18.45       18.09      1.88 o
   3  11   3       23.56       25.06      2.12 o
   4  11   3        1.95        1.71      1.52 o
   5  11   3       26.26       23.82      6.70 o
   0  12   3       15.79       12.93      4.80 o
   1  12   3       19.54       18.97      2.40 o
   2  12   3        0.38       -0.77      1.55 o
   3  12   3       17.30       12.05      2.58 o
   0   0   4        3.43        8.08      2.23 o
   1   0   4      333.23      308.15      5.50 o
   2   0   4    16840.11    16416.61     58.99 o
   3   0   4     1458.34     1357.78      5.86 o
   4   0   4      383.11      523.50      5.28 o
   5   0   4        0.03        0.36      1.62 o
   6   0   4      183.14      209.22      5.94 o
   7   0   4        0.00        0.21      1.29 o
   8   0   4       11.68        9.55      1.62 o
   9   0   4       17.13       13.57      1.84 o
  10   0   4        6.00        4.41      1.36 o
   0   1   4     2670.92     2744.02     15.65 o
   1   1   4     4047.02     3859.33     12.22 o
   2   1   4     8666.71     8123.23     23.56 o
   3   1   4     1247.30     1445.61      5.23 o
   4   1   4      243.88      285.42      2.22 o
   5   1   4       53.10       58.35      1.82 o
   6   1   4       25.60       20.13      1.97 o
   7   1   4       12.14        8.73      0.99 o
   8   1   4       48.16       51.48      1.64 o
   9   1   4        2.83        3.29      1.21 o
  10   1   4        5.74        2.39      1.04 o
   0   2   4     2344.25     2084.66      8.57 o
   1   2   4     2982.19     2768.51      9.86 o
   2   2   4     4084.78     3746.26     12.77 o
   3   2   4      885.76      739.23      3.21 o
   4   2   4      175.20      134.61      1.96 o
   5   2   4      429.47      425.34      3.79 o
   6   2   4       87.29       99.23      2.63 o
   7   2   4        8.91        7.68      1.06 o
   8   2   4        9.84       10.70      1.30 o
   9   2   4        0.15        0.50      1.22 o
  10   2   4        3.22        2.60      1.08 o
   0   3   4     3261.66     2980.77     22.90 o
   1   3   4      359.13      337.51      1.95 o
   2   3   4     1301.00     1285.24      4.77 o
   3   3   4      447.14      427.78      2.62 o
   4   3   4      124.44      138.23      1.90 o
   5   3   4       55.13       51.17      1.60 o
   6   3   4        6.15        8.31      1.45 o
   7   3   4      149.20      135.65      2.39 o
   8   3   4        5.36        3.59      1.26 o
   9   3   4        3.86        1.51      1.18 o
  10   3   4        5.49        4.28      1.16 o
   0   4   4     3030.94     3205.77     11.14 o
   1   4   4      755.15      670.41      3.35 o
   2   4   4     3443.32     3428.31     13.18 o
   3   4   4      714.43      745.40      4.01 o
   4   4   4      130.27      123.24      2.25 o
   5   4   4        9.92        7.73      1.43 o
   6   4   4      127.47      132.13      2.08 o
   7   4   4        1.61        2.11      1.30 o
   8   4   4        0.87        3.23      1.31 o
   9   4   4        3.60        3.09      0.91 o
   0   5   4        1.18        2.36      1.45 o
   1   5   4      293.82      279.28      3.40 o
   2   5   4      756.15      757.22      4.81 o
   3   5   4       55.84       47.59      1.52 o
   4   5   4      272.77      262.69      3.22 o
   5   5   4       12.81       17.58      1.80 o
   6   5   4        5.38        5.00      1.22 o
   7   5   4        1.83        1.87      1.54 o
   8   5   4       32.02       38.19      1.93 o
   9   5   4        5.27        4.54      1.01 o
   0   6   4        5.99       11.88      2.62 o
   1   6   4       16.97       10.51      1.66 o
   2   6   4     1050.58     1129.30      8.07 o
   3   6   4      169.47      162.47      3.12 o
   4   6   4        9.82       18.34      1.68 o
   5   6   4       18.89       20.41      1.47 o
   6   6   4      281.12      315.87      3.71 o
   7   6   4       12.48       10.33      1.64 o
   8   6   4        6.09        9.39      1.50 o
   9   6   4        3.35        2.25      1.05 o
   0   7   4      229.27      244.98      9.35 o
   1   7   4       95.89       76.50      3.28 o
   2   7   4       95.12       74.71      3.16 o
   3   7   4      140.48      144.27      3.06 o
   4   7   4       36.74       37.91      1.55 o
   5   7   4       18.33       19.20      1.48 o
   6   7   4       48.12       51.34      3.45 o
   7   7   4        9.45        7.55      2.02 o
   8   7   4        1.50        1.36      1.24 o
   0   8   4        4.31        2.45      3.40 o
   1   8   4        0.37        1.19      1.62 o
   2   8   4      133.33       94.57      2.53 o
   3   8   4      345.31      341.08      4.70 o
   4   8   4      219.36      212.33      3.38 o
   5   8   4       14.69       14.93      2.46 o
   6   8   4       49.11       46.60      3.09 o
   7   8   4        2.16        3.99      1.81 o
   8   8   4        1.41       -0.25      1.13 o
   0   9   4      110.31      122.41      4.54 o
   1   9   4      108.70       99.53      2.73 o
   2   9   4      123.51      100.91      2.69 o
   3   9   4       19.58       13.88      2.12 o
   4   9   4       11.57       10.46      2.64 o
   5   9   4       11.23       17.55      2.23 o
   6   9   4       11.55       11.31      1.98 o
   7   9   4        7.98        9.94      1.88 o
   0  10   4       81.12       74.95      6.36 o
   1  10   4       12.54        9.59      2.26 o
   2  10   4       44.18       37.62      2.95 o
   3  10   4       17.38       12.68      2.59 o
   4  10   4        4.35        3.78      2.04 o
   5  10   4       32.84       37.18      2.79 o
   6  10   4        0.45        0.56      2.17 o
   0  11   4        5.50        4.97      2.53 o
   1  11   4        3.07        3.23      1.83 o
   2  11   4       28.15       19.83      2.13 o
   3  11   4       16.46       17.31      1.99 o
   4  11   4       10.81       14.13      1.82 o
   5  11   4        1.53        1.66      3.22 o
   0  12   4       18.09       19.80      2.99 o
   1  12   4        1.14        1.43      1.45 o
   2  12   4       22.08       17.33      1.86 o
   3  12   4        0.29        1.73      1.95 o
   1   0   5     8884.25     8235.58     96.32 o
   2   0   5     9932.07    10007.58     33.29 o
   3   0   5      256.82      217.16      2.65 o
   4   0   5       67.71       57.32      2.50 o
   5   0   5       12.35       15.52      2.35 o
   6   0   5      129.65      128.14      5.59 o
   7   0   5        0.79        3.09      1.50 o
   8   0   5       27.98       32.19      2.10 o
   9   0   5        1.00        0.17      1.73 o
  10   0   5        2.75        3.37      1.43 o
   0   1   5      816.07      709.90     11.55 o
   1   1   5     3557.33     3916.13     15.72 o
   2   1   5     3219.98     3003.85      9.85 o
   3   1   5      599.41      488.22      2.61 o
   4   1   5     1815.90     1748.88      5.68 o
   5   1   5       94.82      105.56      2.54 o
   6   1   5       86.11       92.45      3.05 o
   7   1   5        3.35        2.70      0.99 o
   8   1   5       39.28       43.93      1.49 o
   9   1   5        7.36        7.54      1.27 o
  10   1   5        0.23       -0.55      1.00 o
   0   2   5      319.66      352.01      3.42 o
   1   2   5     2133.57     2047.53      7.10 o
   2   2   5      636.50      596.17      2.57 o
   3   2   5     5037.87     5209.93     12.96 o
   4   2   5      599.13      608.80      3.77 o
   5   2   5      178.83      168.59      2.71 o
   6   2   5        6.62       10.41      1.72 o
   7   2   5        5.86        3.69      0.98 o
   8   2   5       16.46       14.28      1.30 o
   9   2   5        2.26        1.76      1.22 o
  10   2   5        3.03        1.75      1.01 o
   0   3   5       18.13       16.50      1.10 o
   1   3   5       25.46       28.15      0.68 o
   2   3   5      240.19      280.94      1.84 o
   3   3   5      104.41      108.16      1.63 o
   4   3   5       66.86       66.73      1.64 o
   5   3   5      146.12      133.76      2.27 o
   6   3   5        0.75       -0.28      1.71 o
   7   3   5       19.67       19.64      1.33 o
   8   3   5        6.45        3.48      1.19 o
   9   3   5        0.28        0.53      1.22 o
  10   3   5        5.03        1.51      1.33 o
   0   4   5        3.25        1.84      1.10 o
   1   4   5       72.59       73.38      1.21 o
   2   4   5       86.36       71.72      1.47 o
   3   4   5       25.49       14.23      1.09 o
   4   4   5       21.52       31.16      1.66 o
   5   4   5       17.41       19.28      1.53 o
   6   4   5      113.27      105.26      1.94 o
   7   4   5       15.99       10.13      1.53 o
   8   4   5        7.44        8.01      1.30 o
   9   4   5       10.39       12.51      1.19 o
   0   5   5      800.88      763.98      7.09 o
   1   5   5      198.11      229.95      2.69 o
   2   5   5      242.26      247.44      2.71 o
   3   5   5      434.75      438.27      3.64 o
   4   5   5       28.47       31.59      1.74 o
   5   5   5       56.02       46.59      2.17 o
   6   5   5       11.52       13.61      1.29 o
   7   5   5       12.61       13.78      1.75 o
   8   5   5       24.87       33.07      1.68 o
   9   5   5        0.84        0.92      0.92 o
   0   6   5       49.59       58.91      2.89 o
   1   6   5      126.93      138.87      3.01 o
   2   6   5      157.33      151.90      2.92 o
   3   6   5        0.01       -0.17      1.33 o
   4   6   5      161.95      177.83      3.28 o
   5   6   5        2.97        2.02      1.24 o
   6   6   5       42.94       41.64      1.85 o
   7   6   5        3.16        2.06      1.76 o
   8   6   5        7.29        7.19      1.25 o
   9   6   5        4.68        2.97      1.14 o
   0   7   5       13.13       18.53      2.80 o
   1   7   5      389.52      364.21      5.84 o
   2   7   5       15.57       18.50      2.07 o
   3   7   5      229.13      192.39      4.03 o
   4   7   5       12.00        9.12      1.31 o
   5   7   5       30.91       31.74      1.74 o
   6   7   5        9.34       14.73      2.32 o
   7   7   5       45.77       51.52      2.65 o
   8   7   5        1.04        1.12      1.08 o
   0   8   5       50.78       47.26      3.38 o
   1   8   5      212.03      195.39      3.34 o
   2   8   5       31.66       31.24      1.65 o
   3   8   5       67.60       66.92      1.99 o
   4   8   5       36.69       37.63      1.88 o
   5   8   5       94.55       99.43      3.38 o
   6   8   5        4.84        7.21      2.69 o
   7   8   5        4.15        6.85      2.21 o
   8   8   5        7.62        8.09      2.76 o
   0   9   5       73.25       66.13      3.40 o
   1   9   5      180.24      198.67      4.34 o
   2   9   5      120.96      118.14      2.89 o
   3   9   5      108.72      123.58      3.11 o
   4   9   5        7.84       13.24      2.22 o
   5   9   5        9.05       11.74      2.11 o
   6   9   5       11.38       17.29      2.02 o
   7   9   5        3.91        3.06      1.68 o
   0  10   5      406.74      420.23     11.21 o
   1  10   5       11.14       13.62      2.37 o
   2  10   5       11.29        5.69      2.23 o
   3  10   5       25.35       28.42      2.82 o
   4  10   5        3.58        7.29      2.07 o
   5  10   5        3.19        1.15      1.87 o
   6  10   5        0.87        1.39      1.96 o
   0  11   5       18.96       13.37      2.67 o
   1  11   5        9.72       10.31      1.96 o
   2  11   5       11.23        7.68      2.18 o
   3  11   5        4.47        5.38      1.97 o
   4  11   5        7.47        8.82      1.63 o
   0  12   5       25.68       21.79      4.50 o
   1  12   5        9.80        5.37      1.49 o
   2  12   5        8.99        8.84      1.47 o
   3  12   5       17.38       21.17      2.38 o
   0   0   6      278.71      246.34      4.35 o
   1   0   6        5.14        1.28      1.20 o
   2   0   6      984.73      834.26      3.81 o
   3   0   6      236.32      301.73      4.59 o
   4   0   6      503.29      554.15      9.76 o
   5   0   6        0.76        0.89      2.04 o
   6   0   6        4.70        1.17      3.02 o
   7   0   6        4.90       -0.54      1.51 o
   8   0   6        0.53        0.28      1.68 o
   9   0   6        1.99        2.39      1.69 o
  10   0   6        0.60        0.71      1.58 o
   0   1   6     3916.09     3970.75     22.47 o
   1   1   6     1966.45     1692.27      6.23 o
   2   1   6      282.34      348.86      1.94 o
   3   1   6      617.16      610.00      3.24 o
   4   1   6     1052.96     1083.06      5.42 o
   5   1   6      261.08      265.66      4.65 o
   6   1   6       66.59       68.86      3.45 o
   7   1   6        9.30        6.68      1.05 o
   8   1   6       34.45       39.04      1.48 o
   9   1   6       12.21       16.77      1.43 o
  10   1   6        8.74        4.68      1.06 o
   0   2   6     5891.75     5972.13     41.60 o
   1   2   6       35.33       42.64      0.80 o
   2   2   6      999.42     1000.48      3.79 o
   3   2   6       55.67       66.75      1.35 o
   4   2   6      491.37      530.67      3.56 o
   5   2   6       21.10       20.94      1.54 o
   6   2   6       78.29       78.44      2.95 o
   7   2   6      133.05      109.85      1.88 o
   8   2   6        4.34        3.38      1.18 o
   9   2   6        0.74        1.79      1.23 o
  10   2   6        3.66        2.00      1.08 o
   0   3   6       66.33       54.12      1.37 o
   1   3   6      324.00      235.73      1.83 o
   2   3   6      787.38      817.33      4.77 o
   3   3   6      240.45      235.89      2.40 o
   4   3   6      153.85      151.76      2.18 o
   5   3   6      136.60      121.49      2.45 o
   6   3   6       38.36       32.65      1.51 o
   7   3   6       21.77       27.34      1.43 o
   8   3   6        6.27        6.96      1.27 o
   9   3   6        0.09       -0.02      1.07 o
   0   4   6       65.08       48.34      1.51 o
   1   4   6      687.86      580.08      3.17 o
   2   4   6      227.78      209.41      2.16 o
   3   4   6      313.77      305.35      2.93 o
   4   4   6      581.40      624.26      4.89 o
   5   4   6       25.78       27.68      1.65 o
   6   4   6       32.14       27.04      1.32 o
   7   4   6        9.99       12.56      1.53 o
   8   4   6        8.58        9.47      1.24 o
   9   4   6        1.00        0.97      1.03 o
   0   5   6       93.02       86.61      2.28 o
   1   5   6      393.91      365.17      3.57 o
   2   5   6      625.39      688.84      4.58 o
   3   5   6       46.55       54.62      1.86 o
   4   5   6      203.12      220.60      3.10 o
   5   5   6        2.85        3.85      1.30 o
   6   5   6       60.14       57.90      1.77 o
   7   5   6        4.54        3.91      1.92 o
   8   5   6        7.10        8.59      1.29 o
   9   5   6       10.99       10.24      0.94 o
   0   6   6      197.47      164.64      3.92 o
   1   6   6       17.10       12.24      1.41 o
   2   6   6      165.58      155.56      2.72 o
   3   6   6      294.43      290.34      4.03 o
   4   6   6      126.27      141.28      3.05 o
   5   6   6       52.92       64.71      1.75 o
   6   6   6       38.70       42.42      1.81 o
   7   6   6        4.87        6.16      1.78 o
   8   6   6       22.29       24.88      1.42 o
   9   6   6        4.63        2.54      1.44 o
   0   7   6       19.05       20.33      2.60 o
   1   7   6       33.35       29.83      2.01 o
   2   7   6      116.24      100.73      2.56 o
   3   7   6      177.80      171.61      3.13 o
   4   7   6      407.84      407.51      3.48 o
   5   7   6       29.26       38.18      1.84 o
   6   7   6       61.05       73.15      2.90 o
   7   7   6        2.40        5.24      1.81 o
   8   7   6        3.50        2.60      1.05 o
   0   8   6      132.23      115.95      3.51 o
   1   8   6      100.91       82.49      2.42 o
   2   8   6       17.70        9.17      1.42 o
   3   8   6      202.42      238.15      3.00 o
   4   8   6       32.16       33.90      1.69 o
   5   8   6       23.55       23.87      2.39 o
   6   8   6       15.13       16.36      2.43 o
   7   8   6        0.52        1.89      2.01 o
   0   9   6        6.31        1.47      2.26 o
   1   9   6       39.71       43.15      2.04 o
   2   9   6       36.81       33.57      2.08 o
   3   9   6        4.58        4.32      1.66 o
   4   9   6       29.67       24.82      2.43 o
   5   9   6        2.69        2.14      2.10 o
   6   9   6       12.28        6.31      1.75 o
   7   9   6        0.67        0.45      1.33 o
   0  10   6       55.27       57.68      6.95 o
   1  10   6       72.45       77.31      3.34 o
   2  10   6       66.37       76.53      3.69 o
   3  10   6       23.84       26.27      2.76 o
   4  10   6        0.38        0.37      1.94 o
   5  10   6       15.88       14.87      1.97 o
   6  10   6        2.42        1.97      1.93 o
   0  11   6        6.11        6.09      3.59 o
   1  11   6        1.83        2.65      2.54 o
   2  11   6        8.94        6.89      2.41 o
   3  11   6       26.59       25.44      2.56 o
   4  11   6        2.38        2.32      1.83 o
   0  12   6       10.63        5.92      2.52 o
   1  12   6        2.17        0.98      1.40 o
   2  12   6       14.27       10.76      1.49 o
   1   0   7       54.17       71.51      1.86 o
   2   0   7      290.79      365.87      3.32 o
   3   0   7     1941.38     1842.12      9.08 o
   4   0   7     1757.96     1708.08     15.66 o
   5   0   7       19.45       10.61      2.94 o
   6   0   7       45.17       32.80      4.14 o
   7   0   7       46.77       46.93      1.99 o
   8   0   7       27.69       22.06      1.80 o
   9   0   7        0.37       -0.30      1.73 o
  10   0   7        0.03        1.57      1.95 o
   0   1   7       10.07       15.71      1.12 o
   1   1   7     2801.17     2895.13      7.68 o
   2   1   7      321.45      324.42      1.85 o
   3   1   7      596.11      532.38      3.15 o
   4   1   7      601.42      624.29      4.36 o
   5   1   7      111.30       99.03      3.25 o
   6   1   7      160.37      147.72      4.74 o
   7   1   7        7.50        6.20      1.03 o
   8   1   7        3.32        5.74      1.25 o
   9   1   7        9.59       10.04      1.39 o
  10   1   7        0.48        1.59      1.02 o
   0   2   7     2202.33     2163.74      7.85 o
   1   2   7     1343.85     1388.19      4.81 o
   2   2   7     2019.72     2048.10      6.35 o
   3   2   7       23.12       31.07      1.02 o
   4   2   7       28.87       32.50      1.24 o
   5   2   7       34.22       35.27      1.97 o
   6   2   7       31.38       30.69      2.75 o
   7   2   7       11.91       12.59      1.22 o
   8   2   7       74.18       74.58      1.95 o
   9   2   7       12.47       11.55      1.44 o
  10   2   7        0.54        0.55      0.95 o
   0   3   7      333.20      391.15      3.04 o
   1   3   7      310.72      249.39      1.59 o
   2   3   7      365.64      428.31      3.59 o
   3   3   7      326.60      357.70      2.65 o
   4   3   7       58.78       52.92      1.55 o
   5   3   7      126.33      133.35      2.55 o
   6   3   7       44.10       37.03      1.31 o
   7   3   7       45.83       60.44      1.82 o
   8   3   7        3.62        3.35      1.18 o
   9   3   7        7.41        7.91      1.20 o
   0   4   7       29.01       24.32      1.29 o
   1   4   7      673.27      697.82      3.27 o
   2   4   7      627.58      710.37      3.85 o
   3   4   7      176.61      169.56      2.25 o
   4   4   7       13.24       14.22      1.43 o
   5   4   7       57.94       63.65      2.22 o
   6   4   7        4.92        4.88      1.18 o
   7   4   7        5.41        7.49      1.38 o
   8   4   7       16.01       16.29      1.30 o
   9   4   7        9.19        8.73      1.09 o
   0   5   7      498.90      428.19      4.63 o
   1   5   7       41.29       53.52      1.45 o
   2   5   7        9.89       12.15      1.24 o
   3   5   7       27.78       25.92      1.45 o
   4   5   7       91.67      106.47      2.51 o
   5   5   7       25.49       19.70      1.33 o
   6   5   7       51.63       61.79      1.86 o
   7   5   7        2.34        0.44      1.98 o
   8   5   7       13.20       14.77      1.31 o
   9   5   7        0.50        0.19      0.78 o
   0   6   7       27.08       19.74      1.80 o
   1   6   7      408.65      369.95      3.53 o
   2   6   7      391.49      402.68      4.08 o
   3   6   7      178.41      177.45      2.97 o
   4   6   7       63.69       65.94      1.85 o
   5   6   7       84.29       93.94      2.03 o
   6   6   7       17.03       16.00      1.58 o
   7   6   7        3.12        2.53      1.85 o
   8   6   7        0.72        1.12      1.02 o
   0   7   7       43.11       37.48      2.69 o
   1   7   7       69.18       58.86      2.39 o
   2   7   7       51.16       65.64      2.25 o
   3   7   7      155.31      161.48      2.40 o
   4   7   7        9.02       10.36      1.28 o
   5   7   7      104.38      115.02      2.57 o
   6   7   7       15.75       16.31      2.10 o
   7   7   7       15.64       19.81      1.81 o
   8   7   7        4.91        2.48      1.12 o
   0   8   7      589.15      597.81      6.38 o
   1   8   7      470.29      481.73      4.65 o
   2   8   7       47.86       45.97      1.87 o
   3   8   7      179.30      183.08      2.63 o
   4   8   7       21.74       17.04      1.55 o
   5   8   7       23.27       22.83      2.51 o
   6   8   7        2.34        2.04      2.21 o
   7   8   7        0.93        2.91      1.70 o
   0   9   7       23.74       19.21      2.54 o
   1   9   7      156.66      148.67      3.59 o
   2   9   7       46.67       33.86      1.91 o
   3   9   7      285.15      295.05      4.30 o
   4   9   7        1.31        0.71      2.11 o
   5   9   7       44.41       53.00      3.33 o
   6   9   7        1.31        0.01      1.81 o
   7   9   7       10.21        9.54      3.52 o
   0  10   7      102.47      113.27      6.62 o
   1  10   7      117.79      122.78      3.91 o
   2  10   7        8.54       11.66      2.33 o
   3  10   7       37.81       40.84      3.83 o
   4  10   7       20.03       27.99      2.81 o
   5  10   7        4.45        7.10      1.73 o
   6  10   7        0.88       -2.41      2.41 o
   0  11   7        0.02       -0.06      2.71 o
   1  11   7        2.07        1.63      2.06 o
   2  11   7       13.43       13.27      3.03 o
   3  11   7        7.19        8.00      2.23 o
   4  11   7        7.52        6.37      1.76 o
   0  12   7        8.87        5.33      2.35 o
   1  12   7        0.59        2.44      1.34 o
   2  12   7        3.92        4.71      1.54 o
   0   0   8     1910.65     2118.62     18.54 o
   1   0   8     1179.03     1108.54      6.39 o
   2   0   8     2887.43     3033.66     15.91 o
   3   0   8      532.79      494.41      5.75 o
   4   0   8      313.98      343.68      7.68 o
   5   0   8      133.01      148.15      6.05 o
   6   0   8      108.46       98.35      5.74 o
   7   0   8      229.64      214.36      3.45 o
   8   0   8       21.98       18.34      2.22 o
   9   0   8        0.10       -0.46      1.48 o
  10   0   8        2.51        4.89      1.88 o
   0   1   8      650.83      660.92      3.66 o
   1   1   8      819.74      762.50      2.38 o
   2   1   8     1221.03     1189.18      3.96 o
   3   1   8      752.17      730.10      3.57 o
   4   1   8     1312.30     1225.75      6.47 o
   5   1   8       70.67       78.19      3.41 o
   6   1   8       73.20       71.89      4.11 o
   7   1   8       43.05       34.73      1.29 o
   8   1   8       12.14       12.88      1.27 o
   9   1   8       12.15       11.51      1.30 o
  10   1   8        0.42        0.68      1.41 o
   0   2   8     2630.87     2511.90     10.99 o
   1   2   8      276.79      314.46      1.56 o
   2   2   8      361.41      402.33      2.17 o
   3   2   8      178.94      199.73      2.16 o
   4   2   8     1069.76     1116.25      6.37 o
   5   2   8      163.08      167.74      3.31 o
   6   2   8       17.18       23.36      1.71 o
   7   2   8       15.85       17.53      1.27 o
   8   2   8       11.75       14.38      1.36 o
   9   2   8       17.18       13.66      1.37 o
  10   2   8        0.07        3.07      2.16 o
   0   3   8     1030.07     1017.16      6.55 o
   1   3   8      740.46      794.80      4.21 o
   2   3   8     1261.97     1179.32      5.40 o
   3   3   8      548.28      584.57      3.46 o
   4   3   8        6.14        9.13      1.26 o
   5   3   8       42.96       30.82      1.63 o
   6   3   8       50.21       45.72      1.50 o
   7   3   8      100.77      109.26      2.25 o
   8   3   8        3.16        2.50      1.21 o
   9   3   8        1.50        0.62      1.10 o
   0   4   8       62.62       44.59      1.53 o
   1   4   8     2042.26     1955.01      7.31 o
   2   4   8      916.58      983.30      4.64 o
   3   4   8       48.14       60.78      1.67 o
   4   4   8       33.49       40.11      1.71 o
   5   4   8       31.10       21.80      1.74 o
   6   4   8       51.60       63.18      1.82 o
   7   4   8        2.64        4.95      1.36 o
   8   4   8       10.48        9.16      1.39 o
   9   4   8        0.05        0.69      0.94 o
   0   5   8      371.13      419.05      4.15 o
   1   5   8       15.22       14.50      1.16 o
   2   5   8      534.50      549.64      4.16 o
   3   5   8       42.41       34.72      1.50 o
   4   5   8      259.89      272.16      3.50 o
   5   5   8       38.24       48.17      1.67 o
   6   5   8       59.53       60.26      1.81 o
   7   5   8        3.32        1.41      2.04 o
   8   5   8        2.38        1.80      1.20 o
   9   5   8        9.03        7.29      0.88 o
   0   6   8     1045.57     1104.43      7.68 o
   1   6   8       10.34       10.24      1.30 o
   2   6   8       22.76       23.44      1.53 o
   3   6   8      278.76      271.21      3.36 o
   4   6   8       54.73       55.90      1.59 o
   5   6   8       13.22       16.72      1.46 o
   6   6   8       17.80       23.42      1.71 o
   7   6   8        0.84        1.60      1.80 o
   8   6   8        8.62        6.65      1.11 o
   0   7   8      126.17      122.80      3.82 o
   1   7   8       51.61       50.64      2.01 o
   2   7   8      154.23      130.37      2.69 o
   3   7   8      129.18      125.66      2.16 o
   4   7   8       22.50       21.35      1.35 o
   5   7   8       21.44       25.35      1.81 o
   6   7   8       22.54       26.12      2.24 o
   7   7   8        1.02        1.44      1.91 o
   8   7   8        0.77        1.21      1.15 o
   0   8   8      168.98      163.80      3.77 o
   1   8   8      170.35      150.64      2.64 o
   2   8   8       68.06       85.43      2.30 o
   3   8   8       81.51       75.30      2.10 o
   4   8   8       12.59       12.58      1.55 o
   5   8   8       22.42       23.06      2.47 o
   6   8   8        6.25        7.14      2.15 o
   7   8   8        4.68        2.91      1.33 o
   0   9   8      616.48      633.74      9.41 o
   1   9   8        6.17        4.83      1.75 o
   2   9   8       31.42       27.96      1.83 o
   3   9   8       86.94       85.64      3.76 o
   4   9   8        9.68        6.36      2.19 o
   5   9   8        8.52       10.69      2.08 o
   6   9   8       12.74       11.64      1.69 o
   0  10   8        7.41        5.10      4.13 o
   1  10   8       32.16       36.29      3.10 o
   2  10   8       95.00      119.32      3.75 o
   3  10   8       30.29       30.75      3.65 o
   4  10   8        0.12       -1.27      2.71 o
   5  10   8        5.73        6.57      2.21 o
   0  11   8       26.37       26.66      3.22 o
   1  11   8        4.01        7.03      1.91 o
   2  11   8       37.96       44.40      3.56 o
   3  11   8       28.72       27.67      2.46 o
   4  11   8        1.38        1.69      1.56 o
   0  12   8        3.56        3.05      2.32 o
   1  12   8        0.59        1.63      1.52 o
   2  12   8       34.50       37.15      2.38 o
   1   0   9     1522.91     1536.07     10.42 o
   2   0   9      447.00      401.52      3.22 o
   3   0   9     1064.49     1211.99     10.89 o
   4   0   9      279.44      235.37      6.52 o
   5   0   9      208.66      193.83      6.92 o
   6   0   9       16.74       16.57      3.57 o
   7   0   9        0.26        0.20      1.51 o
   8   0   9       15.43       14.81      1.95 o
   9   0   9        0.08        0.12      1.53 o
  10   0   9        0.33        0.95      1.62 o
   0   1   9      134.55      147.71      2.04 o
   1   1   9     1354.97     1514.32      5.44 o
   2   1   9      742.40      831.25      3.28 o
   3   1   9     1436.96     1508.24      6.12 o
   4   1   9      413.34      434.45      5.13 o
   5   1   9      256.70      263.80      5.59 o
   6   1   9      218.18      225.84      3.03 o
   7   1   9       44.60       58.65      1.51 o
   8   1   9        5.64        5.35      1.29 o
   9   1   9        7.24        5.62      1.24 o
  10   1   9        2.02        0.13      1.64 o
   0   2   9     3617.72     3676.67     15.29 o
   1   2   9     3781.24     3564.37      9.36 o
   2   2   9        1.30        3.33      0.68 o
   3   2   9      296.98      336.48      2.60 o
   4   2   9      220.26      211.80      2.42 o
   5   2   9       69.57       73.71      2.54 o
   6   2   9       47.55       55.11      1.72 o
   7   2   9       36.61       43.56      1.71 o
   8   2   9       22.13       20.73      1.59 o
   9   2   9        5.90        6.06      1.13 o
   0   3   9      428.08      444.26      3.06 o
   1   3   9      589.70      548.81      2.65 o
   2   3   9      203.67      237.37      2.06 o
   3   3   9      200.97      267.52      2.56 o
   4   3   9       72.13       66.24      1.85 o
   5   3   9      247.18      238.67      3.67 o
   6   3   9       31.27       41.37      1.42 o
   7   3   9        7.82       11.65      1.31 o
   8   3   9        5.33        4.55      1.23 o
   9   3   9       10.63        8.05      1.15 o
   0   4   9      680.13      714.52      4.83 o
   1   4   9       36.64       32.05      1.01 o
   2   4   9      658.98      628.69      3.68 o
   3   4   9      181.71      180.34      2.60 o
   4   4   9       14.94       11.22      1.51 o
   5   4   9       10.91       16.26      1.63 o
   6   4   9      151.30      142.12      2.48 o
   7   4   9        7.46        6.41      1.34 o
   8   4   9        2.69        0.98      1.32 o
   9   4   9        1.39        0.75      0.98 o
   0   5   9      292.15      221.36      3.33 o
   1   5   9      558.18      623.80      4.13 o
   2   5   9      100.57       97.35      2.11 o
   3   5   9       46.80       49.24      1.67 o
   4   5   9      129.04      114.58      2.67 o
   5   5   9      306.40      314.89      3.26 o
   6   5   9       54.42       51.95      2.03 o
   7   5   9        1.99        2.31      1.64 o
   8   5   9        7.26        7.67      1.23 o
   9   5   9        0.30        0.57      0.78 o
   0   6   9      731.34      756.94      6.29 o
   1   6   9      776.59      757.41      5.25 o
   2   6   9      215.79      229.05      3.22 o
   3   6   9       49.56       40.71      1.74 o
   4   6   9        7.91        5.07      1.22 o
   5   6   9      106.97      112.52      2.30 o
   6   6   9       53.50       63.10      2.73 o
   7   6   9        6.07        5.20      1.59 o
   8   6   9        1.50        1.10      1.00 o
   0   7   9      195.67      197.14      4.79 o
   1   7   9       69.77       66.30      2.12 o
   2   7   9       20.70       22.87      1.50 o
   3   7   9       49.02       44.47      1.61 o
   4   7   9        4.42        2.07      1.24 o
   5   7   9        2.85        2.63      1.47 o
   6   7   9       15.34       21.91      2.46 o
   7   7   9        4.83        2.80      1.53 o
   8   7   9        1.03        0.35      1.03 o
   0   8   9       44.96       49.40      2.36 o
   1   8   9      107.06      114.25      2.18 o
   2   8   9      186.13      185.23      2.89 o
   3   8   9       22.77       26.33      1.59 o
   4   8   9       15.86       18.82      1.55 o
   5   8   9        6.18        8.94      2.14 o
   6   8   9        7.24        4.52      1.82 o
   7   8   9        1.73        1.92      1.24 o
   0   9   9       25.24       25.49      3.20 o
   1   9   9      122.65      132.79      3.31 o
   2   9   9       12.94       16.92      1.63 o
   3   9   9       66.49       55.86      3.33 o
   4   9   9        6.50        5.86      2.51 o
   5   9   9       14.07       12.48      2.14 o
   6   9   9        4.42        2.65      1.67 o
   0  10   9       19.44       19.75      4.29 o
   1  10   9       29.47       27.28      2.89 o
   2  10   9       15.48       15.47      2.52 o
   3  10   9        6.46        7.53      3.13 o
   4  10   9       10.14       10.21      2.68 o
   5  10   9        6.38        6.04      1.49 o
   0  11   9       10.19       12.59      2.87 o
   1  11   9       17.38       11.51      1.97 o
   2  11   9        3.51        4.59      2.61 o
   3  11   9       19.93       18.32      2.52 o
   4  11   9        2.17        1.35      1.39 o
   0  12   9        0.47       -0.26      2.08 o
   1  12   9        7.61        4.81      1.52 o
   0   0  10     1120.95     1246.04      9.83 o
   1   0  10      802.43      742.38      5.70 o
   2   0  10     6491.66     6480.65     27.33 o
   3   0  10      389.01      427.79      5.14 o
   4   0  10      206.38      236.41      6.81 o
   5   0  10       10.39       10.68      3.29 o
   6   0  10      102.76      106.53      2.68 o
   7   0  10       71.99       89.33      2.71 o
   8   0  10       23.17       28.25      2.23 o
   9   0  10        0.05        0.67      1.48 o
   0   1  10        5.04        1.99      1.16 o
   1   1  10      967.97      884.92      5.53 o
   2   1  10      517.72      543.02      2.77 o
   3   1  10      247.37      267.96      2.51 o
   4   1  10      419.98      470.00      6.32 o
   5   1  10      253.09      248.68      5.59 o
   6   1  10       27.45       29.00      1.37 o
   7   1  10       43.63       41.51      1.85 o
   8   1  10       18.82       16.11      1.52 o
   9   1  10        4.78        3.94      1.08 o
   0   2  10     3574.46     3643.79     15.88 o
   1   2  10     4379.57     4712.34     10.88 o
   2   2  10     1428.22     1483.15      5.74 o
   3   2  10       76.39       52.59      1.31 o
   4   2  10      238.12      218.97      2.60 o
   5   2  10      158.75      140.05      3.62 o
   6   2  10       69.05       72.14      1.81 o
   7   2  10       22.35       19.75      1.54 o
   8   2  10       13.20       12.91      1.43 o
   9   2  10        7.85        8.62      1.12 o
   0   3  10      196.20      246.88      2.84 o
   1   3  10       72.61       87.63      1.30 o
   2   3  10      437.37      510.19      3.06 o
   3   3  10      576.47      576.68      3.75 o
   4   3  10      236.59      221.61      2.81 o
   5   3  10       17.65       20.12      1.76 o
   6   3  10       28.34       25.92      1.32 o
   7   3  10       33.75       38.45      1.65 o
   8   3  10        4.68        6.01      1.32 o
   9   3  10        0.44       -0.75      1.05 o
   0   4  10      394.99      372.07      3.74 o
   1   4  10      681.30      752.46      3.79 o
   2   4  10      384.69      369.91      2.90 o
   3   4  10        0.24        1.46      1.15 o
   4   4  10      125.11      110.02      2.44 o
   5   4  10       52.39       53.78      1.63 o
   6   4  10       30.41       30.74      1.63 o
   7   4  10        3.79        2.71      1.43 o
   8   4  10        3.44        3.56      1.36 o
   9   4  10        0.19        0.40      0.92 o
   0   5  10      666.15      671.81      5.65 o
   1   5  10      227.55      222.09      2.69 o
   2   5  10       11.41        6.97      1.36 o
   3   5  10      112.16      111.30      2.43 o
   4   5  10      692.97      735.73      5.95 o
   5   5  10        0.80        0.49      1.20 o
   6   5  10       23.93       16.01      1.50 o
   7   5  10        2.09        2.56      1.56 o
   8   5  10        4.65        4.52      1.15 o
   9   5  10        1.51        1.43      0.95 o
   0   6  10       70.59       54.47      2.28 o
   1   6  10       81.07       80.90      2.11 o
   2   6  10       83.88      101.62      2.40 o
   3   6  10       41.19       51.89      2.11 o
   4   6  10       30.96       31.33      1.53 o
   5   6  10       19.42       28.29      1.58 o
   6   6  10        0.85        2.41      2.09 o
   7   6  10        7.92        6.65      1.56 o
   8   6  10        2.09        0.93      0.96 o
   0   7  10     1084.69     1104.32     10.39 o
   1   7  10        7.52        4.64      1.42 o
   2   7  10       11.44       16.16      1.22 o
   3   7  10      218.71      229.03      2.86 o
   4   7  10       96.85       93.86      2.08 o
   5   7  10        0.51        2.09      1.46 o
   6   7  10        4.15        0.75      1.91 o
   7   7  10        3.55        1.09      1.46 o
   8   7  10        0.19        0.10      1.09 o
   0   8  10       87.20       81.41      2.96 o
   1   8  10      121.31       90.85      1.98 o
   2   8  10       95.02      104.83      2.30 o
   3   8  10       17.11        7.05      1.48 o
   4   8  10       40.74       36.06      2.56 o
   5   8  10        6.44        8.44      1.88 o
   6   8  10        1.55        4.73      1.75 o
   7   8  10        0.26       -0.54      1.15 o
   0   9  10        7.27        7.50      2.75 o
   1   9  10       50.45       50.49      2.42 o
   2   9  10       51.81       65.41      2.92 o
   3   9  10       16.12       17.81      2.55 o
   4   9  10        7.20        9.27      2.47 o
   5   9  10        3.62        4.20      2.11 o
   6   9  10        2.75        5.90      1.65 o
   0  10  10       19.41       16.56      4.21 o
   1  10  10        6.09        5.39      2.42 o
   2  10  10        1.78        3.92      2.27 o
   3  10  10       23.54       20.13      3.12 o
   4  10  10        3.50        1.95      1.94 o
   5  10  10        2.35        0.83      1.32 o
   0  11  10       12.85       16.14      2.84 o
   1  11  10        5.31        7.56      1.81 o
   2  11  10       47.11       53.09      2.80 o
   3  11  10        0.83        1.24      1.74 o
   4  11  10        1.15       -0.67      1.51 o
   0  12  10        0.31        0.51      1.93 o
   1  12  10       10.85        8.56      1.47 o
   1   0  11      253.75      216.18      3.15 o
   2   0  11      981.33      979.80      7.49 o
   3   0  11       79.98       96.26      3.33 o
   4   0  11      630.37      542.72     10.14 o
   5   0  11      108.74      114.33      6.01 o
   6   0  11       51.55       50.18      2.22 o
   7   0  11       85.80       61.82      2.74 o
   8   0  11        9.16       10.38      1.87 o
   9   0  11        0.17        0.64      1.39 o
   0   1  11       24.12       30.49      1.49 o
   1   1  11      307.82      344.17      2.21 o
   2   1  11      101.58      115.43      1.70 o
   3   1  11      506.24      580.43      4.39 o
   4   1  11      241.13      227.46      4.05 o
   5   1  11      158.23      158.82      4.39 o
   6   1  11       91.49       95.22      1.97 o
   7   1  11       73.94       77.46      2.20 o
   8   1  11        8.55        8.55      1.31 o
   9   1  11        1.54        0.60      1.02 o
   0   2  11     1552.59     1698.69      7.55 o
   1   2  11      876.21      757.44      3.35 o
   2   2  11      104.83      116.96      1.42 o
   3   2  11       61.40       50.61      1.26 o
   4   2  11       25.56       27.62      1.54 o
   5   2  11       70.25       86.67      3.29 o
   6   2  11      189.29      192.58      2.75 o
   7   2  11       18.77       23.98      1.66 o
   8   2  11        7.25        6.72      1.39 o
   9   2  11        0.89        1.45      0.96 o
   0   3  11     1108.63     1182.41      6.26 o
   1   3  11      919.08      881.85      3.42 o
   2   3  11       22.73       25.42      1.00 o
   3   3  11      774.26      830.29      4.48 o
   4   3  11      203.25      232.08      3.04 o
   5   3  11      259.74      259.32      4.53 o
   6   3  11       33.70       26.10      1.40 o
   7   3  11       12.33       13.83      1.60 o
   8   3  11        3.55        5.02      1.23 o
   9   3  11        6.06        5.37      1.16 o
   0   4  11       64.91       71.78      2.22 o
   1   4  11     1018.66     1095.72      4.54 o
   2   4  11       70.57       60.81      1.53 o
   3   4  11       10.81       10.14      1.16 o
   4   4  11       25.17       23.83      1.51 o
   5   4  11      202.81      223.15      2.66 o
   6   4  11      174.28      181.28      2.83 o
   7   4  11       19.64       20.12      1.75 o
   8   4  11        1.47        2.12      1.31 o
   9   4  11        3.70        4.28      1.04 o
   0   5  11       44.71       45.12      2.15 o
   1   5  11        5.71        6.05      1.19 o
   2   5  11       23.59       17.68      1.53 o
   3   5  11       83.90       85.87      2.26 o
   4   5  11       17.71       19.13      1.49 o
   5   5  11       87.97       98.45      1.93 o
   6   5  11        2.00        1.78      1.31 o
   7   5  11        3.99        3.17      1.48 o
   8   5  11        7.84        7.84      1.08 o
   0   6  11       62.43       48.79      2.41 o
   1   6  11        6.46        4.64      1.35 o
   2   6  11      490.19      501.82      4.81 o
   3   6  11      133.59      135.81      2.42 o
   4   6  11       22.96       23.41      1.45 o
   5   6  11       14.95       10.55      1.52 o
   6   6  11       42.32       44.31      2.41 o
   7   6  11        0.13        0.31      1.51 o
   8   6  11        1.64        2.60      0.92 o
   0   7  11        7.53        8.10      1.87 o
   1   7  11       32.64       32.42      1.35 o
   2   7  11       36.33       24.31      1.29 o
   3   7  11      346.35      341.40      3.42 o
   4   7  11       18.85       12.00      1.54 o
   5   7  11       82.20       97.02      3.59 o
   6   7  11       16.60       23.10      2.07 o
   7   7  11        0.57       -0.73      1.32 o
   0   8  11       17.55       23.45      2.14 o
   1   8  11      185.53      191.86      2.71 o
   2   8  11       53.22       63.94      1.98 o
   3   8  11       44.86       53.22      2.16 o
   4   8  11        0.01       -1.41      2.26 o
   5   8  11       38.27       40.24      2.60 o
   6   8  11       27.40       39.57      2.07 o
   7   8  11        3.23        3.75      1.11 o
   0   9  11       29.01       32.35      2.85 o
   1   9  11       97.33       93.75      2.87 o
   2   9  11       48.78       55.14      2.73 o
   3   9  11       16.95       18.58      2.23 o
   4   9  11       11.95       13.32      2.27 o
   5   9  11        0.59        0.75      1.93 o
   6   9  11        4.52        5.14      1.50 o
   0  10  11        5.12       12.78      3.82 o
   1  10  11        1.29        6.16      2.29 o
   2  10  11        3.34        4.20      2.12 o
   3  10  11        6.98        5.83      2.23 o
   4  10  11        5.10        5.71      1.89 o
   5  10  11        3.23        4.02      1.66 o
   0  11  11       18.49       20.99      3.25 o
   1  11  11        4.47        4.31      1.61 o
   2  11  11       18.83       20.36      2.12 o
   3  11  11        0.89        0.70      1.57 o
   0   0  12      101.85      129.55      3.83 o
   1   0  12       89.13       99.61      2.91 o
   2   0  12      207.87      189.75      3.48 o
   3   0  12      365.20      372.32      6.03 o
   4   0  12       11.86        6.61      3.25 o
   5   0  12      615.40      578.75     12.00 o
   6   0  12       74.50       60.66      2.37 o
   7   0  12       13.08       13.84      1.97 o
   8   0  12        2.06        3.89      1.65 o
   9   0  12        0.53       -0.56      1.53 o
   0   1  12       94.81      111.56      2.60 o
   1   1  12     1115.42     1031.30      4.89 o
   2   1  12      997.98     1075.90      4.52 o
   3   1  12      509.41      522.90      4.33 o
   4   1  12      121.51      109.02      3.17 o
   5   1  12       98.16       98.68      4.14 o
   6   1  12       78.08       89.41      2.12 o
   7   1  12       48.12       55.03      2.16 o
   8   1  12        5.54        3.82      1.32 o
   9   1  12        0.52        0.37      0.99 o
   0   2  12      843.66      921.90      5.49 o
   1   2  12     1232.01     1270.09      4.34 o
   2   2  12      301.97      371.59      2.65 o
   3   2  12      176.09      182.68      2.47 o
   4   2  12      215.65      212.97      3.81 o
   5   2  12       38.82       42.20      3.07 o
   6   2  12      140.13      160.01      2.80 o
   7   2  12       33.17       37.72      2.11 o
   8   2  12        0.75        1.95      1.29 o
   9   2  12        1.88        1.94      0.97 o
   0   3  12      604.28      561.13      4.93 o
   1   3  12     1105.90     1131.86      4.47 o
   2   3  12      601.30      695.55      3.50 o
   3   3  12       75.20       73.19      1.72 o
   4   3  12        9.49        9.24      1.27 o
   5   3  12      172.94      169.12      2.67 o
   6   3  12       34.54       33.00      1.60 o
   7   3  12        4.71        3.74      1.49 o
   8   3  12       10.10       10.78      1.36 o
   9   3  12        1.92        1.02      1.11 o
   0   4  12      256.27      266.99      3.95 o
   1   4  12      309.32      341.66      2.72 o
   2   4  12       82.14       93.30      1.83 o
   3   4  12       44.41       47.05      1.58 o
   4   4  12       42.07       49.63      1.83 o
   5   4  12      108.97      113.04      2.21 o
   6   4  12       11.92       11.04      1.42 o
   7   4  12        0.96        2.11      1.39 o
   8   4  12        4.65        4.77      1.27 o
   9   4  12        0.45       -0.67      1.01 o
   0   5  12      112.08      118.03      3.01 o
   1   5  12       33.59       30.20      1.45 o
   2   5  12      730.27      766.06      5.40 o
   3   5  12       38.37       40.86      1.87 o
   4   5  12      136.54      143.34      2.28 o
   5   5  12       66.22       64.76      1.69 o
   6   5  12        2.36        0.79      1.36 o
   7   5  12        0.16        0.83      1.39 o
   8   5  12        3.01        3.53      1.05 o
   0   6  12        1.77        1.91      1.80 o
   1   6  12      706.07      729.90      5.09 o
   2   6  12       89.71      101.74      2.47 o
   3   6  12        7.64        6.06      1.20 o
   4   6  12       81.73       73.92      1.82 o
   5   6  12       56.38       55.10      2.08 o
   6   6  12       11.97       15.58      1.66 o
   7   6  12        8.13        5.71      1.51 o
   8   6  12       14.55       16.35      1.24 o
   0   7  12       47.89       48.50      2.34 o
   1   7  12       21.09       20.32      1.32 o
   2   7  12      251.90      290.92      2.76 o
   3   7  12       85.79       94.03      1.96 o
   4   7  12       48.69       47.10      2.03 o
   5   7  12        4.53        5.67      2.10 o
   6   7  12       18.96       22.79      1.83 o
   7   7  12        1.44        0.72      1.38 o
   0   8  12      260.28      262.25      4.28 o
   1   8  12      779.67      871.95      6.28 o
   2   8  12       74.39       55.94      2.02 o
   3   8  12        2.73        7.24      1.54 o
   4   8  12       14.86       19.44      2.46 o
   5   8  12        0.39        1.25      2.01 o
   6   8  12        0.05       -0.03      1.55 o
   7   8  12        6.05        4.82      1.61 o
   0   9  12        5.71        5.03      3.09 o
   1   9  12       76.54       67.11      3.18 o
   2   9  12       32.68       30.32      2.19 o
   3   9  12        4.34        5.06      1.90 o
   4   9  12       16.53       17.21      2.22 o
   5   9  12        1.54       -0.02      2.23 o
   6   9  12        2.68        0.17      1.78 o
   0  10  12       95.96      106.69      4.95 o
   1  10  12       35.53       38.47      2.80 o
   2  10  12        4.35        5.67      2.00 o
   3  10  12        2.95        3.36      1.79 o
   4  10  12        2.62        2.75      1.65 o
   5  10  12        2.12       -0.66      1.93 o
   0  11  12        0.61        0.27      2.13 o
   1  11  12        2.88        3.19      1.48 o
   2  11  12        4.86        4.76      1.49 o
   3  11  12        4.55        5.66      1.44 o
   1   0  13       20.46       16.91      1.65 o
   2   0  13      299.56      307.95      4.49 o
   3   0  13        0.13        4.86      1.94 o
   4   0  13      147.11      166.81      5.77 o
   5   0  13        2.51        2.27      3.41 o
   6   0  13       25.70       22.51      1.90 o
   7   0  13       20.17       23.90      2.54 o
   8   0  13        0.78        0.18      1.74 o
   9   0  13        5.99        3.26      1.31 o
   0   1  13      218.63      256.58      4.26 o
   1   1  13      670.94      712.50      4.07 o
   2   1  13       80.14       76.96      1.57 o
   3   1  13      137.25      131.41      2.44 o
   4   1  13       47.80       50.01      2.74 o
   5   1  13      151.39      152.67      4.96 o
   6   1  13      248.58      224.09      3.11 o
   7   1  13       20.70       16.32      1.54 o
   8   1  13        7.93        4.94      1.39 o
   9   1  13        1.74        2.62      0.93 o
   0   2  13      219.98      252.45      3.81 o
   1   2  13     1558.59     1553.05      5.21 o
   2   2  13       82.35       95.46      1.60 o
   3   2  13       81.48       75.26      1.88 o
   4   2  13      359.50      335.98      4.75 o
   5   2  13       61.96       58.51      1.96 o
   6   2  13       41.24       31.07      1.69 o
   7   2  13       28.48       34.98      2.15 o
   8   2  13        1.21        1.20      1.19 o
   9   2  13        5.35        4.62      0.96 o
   0   3  13       42.37       57.47      1.95 o
   1   3  13     1633.05     1706.91      5.86 o
   2   3  13      351.34      345.41      2.90 o
   3   3  13      349.48      333.36      3.39 o
   4   3  13       16.49       16.80      1.60 o
   5   3  13       21.78       19.62      1.41 o
   6   3  13       60.19       58.22      1.99 o
   7   3  13       26.55       24.77      1.72 o
   8   3  13        3.60        3.70      1.28 o
   9   3  13        1.77        1.65      0.98 o
   0   4  13     2456.31     2530.64     12.70 o
   1   4  13      148.56      133.50      2.15 o
   2   4  13      166.91      190.40      2.31 o
   3   4  13       41.65       30.05      1.53 o
   4   4  13       19.63       20.20      1.68 o
   5   4  13       62.24       54.85      1.90 o
   6   4  13       16.58       14.24      1.39 o
   7   4  13        7.33        8.87      1.53 o
   8   4  13        6.21        6.37      1.27 o
   0   5  13       43.53       39.35      2.56 o
   1   5  13       59.77       54.80      1.79 o
   2   5  13       56.21       55.02      1.91 o
   3   5  13       84.80       81.14      2.24 o
   4   5  13       13.86       13.05      1.20 o
   5   5  13       66.49       68.16      1.82 o
   6   5  13        3.42        3.89      1.41 o
   7   5  13       20.42       23.14      1.55 o
   8   5  13        0.82        0.90      0.99 o
   0   6  13      341.30      384.45      6.05 o
   1   6  13      483.84      470.80      4.24 o
   2   6  13       10.88       11.82      1.15 o
   3   6  13       33.68       29.43      1.36 o
   4   6  13       26.45       22.15      1.30 o
   5   6  13        2.28        2.75      1.35 o
   6   6  13       32.90       42.32      1.96 o
   7   6  13        0.98        0.71      1.28 o
   8   6  13        4.32        5.15      1.07 o
   0   7  13      212.90      236.28      5.37 o
   1   7  13      273.59      250.83      2.96 o
   2   7  13       68.07       76.12      1.71 o
   3   7  13      194.16      177.20      2.69 o
   4   7  13       14.49       11.02      1.81 o
   5   7  13       32.06       45.49      2.80 o
   6   7  13        1.25        3.32      1.48 o
   7   7  13        4.11        1.75      1.26 o
   0   8  13      201.26      201.21      4.34 o
   1   8  13       11.30        8.86      1.59 o
   2   8  13      110.95      108.86      2.96 o
   3   8  13       22.77       20.69      2.46 o
   4   8  13        5.72        4.83      2.50 o
   5   8  13       11.77       12.92      1.83 o
   6   8  13        1.92        2.43      1.59 o
   0   9  13       12.84       15.98      3.48 o
   1   9  13        2.54        3.69      2.13 o
   2   9  13       15.06       11.97      2.04 o
   3   9  13       26.91       33.19      2.28 o
   4   9  13       22.49       24.10      2.24 o
   5   9  13        4.91        3.39      1.70 o
   6   9  13        8.95        6.33      3.33 o
   0  10  13        3.67        2.70      2.69 o
   1  10  13       16.25       12.56      2.19 o
   2  10  13       12.48       10.24      1.97 o
   3  10  13        6.77        4.69      1.90 o
   4  10  13        1.46        1.88      1.55 o
   0  11  13       39.33       38.02      2.76 o
   1  11  13        1.73        1.72      1.33 o
   2  11  13        2.49        1.76      1.34 o
   3  11  13       13.55        5.23      1.83 o
   0   0  14      311.75      354.19     19.96 o
   1   0  14      180.46      212.84      3.83 o
   2   0  14        5.17        8.85      1.66 o
   3   0  14      136.56      154.39      4.14 o
   4   0  14       47.57       51.30      3.96 o
   5   0  14       46.40       51.69      2.48 o
   6   0  14        4.10        4.02      1.73 o
   7   0  14        2.17        5.09      2.11 o
   8   0  14       22.39       20.39      2.04 o
   9   0  14        0.11        0.73      1.22 o
   0   1  14       34.96       39.27      2.66 o
   1   1  14       21.24       22.22      1.24 o
   2   1  14       81.15       92.09      2.14 o
   3   1  14       38.51       39.14      1.80 o
   4   1  14      207.04      209.87      4.28 o
   5   1  14      106.51       97.96      2.12 o
   6   1  14      449.28      454.80      4.29 o
   7   1  14       37.15       38.15      1.84 o
   8   1  14        2.43        0.25      1.28 o
   9   1  14        1.65        3.29      0.85 o
   0   2  14        8.99        8.11      1.51 o
   1   2  14      131.83      136.39      1.81 o
   2   2  14        4.24        6.22      0.97 o
   3   2  14      111.02      103.03      2.17 o
   4   2  14       57.91       55.96      2.42 o
   5   2  14       10.18        7.87      1.16 o
   6   2  14       31.34       26.26      1.57 o
   7   2  14       22.35       21.16      1.94 o
   8   2  14       18.54       17.25      1.56 o
   9   2  14        0.12        0.26      0.88 o
   0   3  14        2.82        2.11      1.30 o
   1   3  14      298.98      292.07      2.70 o
   2   3  14      322.58      335.75      3.18 o
   3   3  14       35.90       37.51      1.92 o
   4   3  14       88.06      109.02      3.10 o
   5   3  14      157.87      161.28      2.48 o
   6   3  14       64.44       55.99      2.02 o
   7   3  14        7.98        7.02      1.45 o
   8   3  14       13.30       11.29      1.31 o
   9   3  14        2.27        2.39      0.99 o
   0   4  14       19.15       27.32      2.12 o
   1   4  14      470.73      496.23      4.09 o
   2   4  14       52.83       41.97      1.53 o
   3   4  14        8.41       10.53      1.37 o
   4   4  14        4.40        2.44      1.30 o
   5   4  14       69.91       64.81      2.00 o
   6   4  14       29.39       36.23      1.70 o
   7   4  14        8.46       11.26      1.45 o
   8   4  14        4.04        2.94      1.16 o
   0   5  14       33.29       39.58      2.60 o
   1   5  14       63.07       74.58      2.16 o
   2   5  14      258.26      270.66      3.74 o
   3   5  14       69.96       62.51      1.77 o
   4   5  14       56.50       57.85      1.81 o
   5   5  14       29.24       24.48      1.64 o
   6   5  14       12.81       13.31      1.39 o
   7   5  14        0.27       -0.35      1.25 o
   8   5  14        7.26        6.12      1.11 o
   0   6  14       97.01      111.19      2.92 o
   1   6  14      500.30      519.42      3.87 o
   2   6  14       23.89       26.34      1.32 o
   3   6  14       77.55       88.75      1.89 o
   4   6  14       12.06       12.01      1.41 o
   5   6  14       44.93       34.53      1.85 o
   6   6  14       19.83       14.24      1.46 o
   7   6  14        8.66        8.16      1.21 o
   8   6  14        6.71        6.19      1.88 o
   0   7  14       10.25        8.54      1.80 o
   1   7  14      194.44      208.27      2.78 o
   2   7  14      264.35      257.99      2.71 o
   3   7  14       57.60       63.15      2.00 o
   4   7  14       10.55        5.54      1.94 o
   5   7  14        6.95        8.83      1.84 o
   6   7  14        2.25        0.98      1.40 o
   7   7  14        0.14        0.36      1.02 o
   0   8  14       32.51       22.93      2.14 o
   1   8  14      366.02      356.66      4.05 o
   2   8  14       52.49       63.78      2.18 o
   3   8  14       38.19       27.42      2.54 o
   4   8  14        7.90        4.22      2.44 o
   5   8  14        7.20        6.08      2.61 o
   6   8  14        7.30        3.80      1.40 o
   0   9  14       78.02       77.74      4.54 o
   1   9  14       29.97       29.28      2.44 o
   2   9  14        6.58        4.04      1.92 o
   3   9  14       12.47       10.27      1.73 o
   4   9  14        9.86       11.45      2.12 o
   5   9  14        6.14        3.38      1.56 o
   0  10  14        1.12        0.75      2.47 o
   1  10  14        1.48        0.36      1.68 o
   2  10  14        4.10        4.33      1.71 o
   3  10  14        4.06        1.79      1.73 o
   4  10  14        5.04        2.50      1.70 o
   0  11  14        2.04        4.88      1.73 o
   1  11  14        2.81        4.11      1.16 o
   2  11  14        2.86        2.36      1.64 o
   1   0  15      854.59      904.51      7.74 o
   2   0  15       20.43       21.02      1.94 o
   3   0  15      177.46      142.37      4.78 o
   4   0  15      361.21      377.65      7.69 o
   5   0  15      151.16      126.68      2.98 o
   6   0  15       26.29       30.63      2.33 o
   7   0  15       61.15       57.80      3.16 o
   8   0  15        6.73        2.72      1.90 o
   9   0  15        5.37        5.85      1.45 o
   0   1  15      532.03      557.91      6.90 o
   1   1  15      191.42      185.27      2.67 o
   2   1  15       44.99       40.09      1.75 o
   3   1  15      151.58      162.44      3.35 o
   4   1  15       69.41       76.31      2.89 o
   5   1  15       21.17       17.49      1.19 o
   6   1  15       40.99       43.47      1.90 o
   7   1  15        0.18       -0.61      1.60 o
   8   1  15        2.05        2.55      1.27 o
   9   1  15        0.17       -0.58      0.85 o
   0   2  15      276.15      299.27      5.73 o
   1   2  15      748.43      792.08      4.65 o
   2   2  15        3.64        4.02      1.02 o
   3   2  15        3.70        4.23      1.40 o
   4   2  15       10.88       13.75      1.93 o
   5   2  15       51.78       47.47      1.57 o
   6   2  15       87.12       89.90      2.34 o
   7   2  15        0.61        2.56      1.68 o
   8   2  15        4.89        5.01      1.26 o
   9   2  15        2.67        1.02      1.08 o
   0   3  15      690.90      725.30      7.18 o
   1   3  15      193.04      207.23      2.61 o
   2   3  15       33.55       32.93      1.44 o
   3   3  15       10.80       14.79      1.65 o
   4   3  15      202.32      190.11      2.65 o
   5   3  15       19.49       22.84      1.38 o
   6   3  15       28.04       20.98      1.56 o
   7   3  15       13.29       10.94      1.38 o
   8   3  15        2.17        2.11      1.21 o
   0   4  15        1.61        2.45      1.64 o
   1   4  15      103.26      129.48      2.42 o
   2   4  15      267.84      243.44      2.98 o
   3   4  15       62.90       79.98      2.44 o
   4   4  15       17.91       23.33      1.39 o
   5   4  15       79.20       79.69      2.15 o
   6   4  15        3.21        2.68      1.42 o
   7   4  15        0.57        1.69      1.24 o
   8   4  15        6.12        5.74      1.27 o
   0   5  15      398.99      363.28      5.59 o
   1   5  15       98.63       98.16      2.50 o
   2   5  15      152.97      166.44      2.98 o
   3   5  15      134.46      132.03      2.40 o
   4   5  15       93.38       92.45      2.23 o
   5   5  15       52.39       57.21      2.03 o
   6   5  15       26.92       22.66      1.54 o
   7   5  15        6.11        7.48      1.29 o
   8   5  15        0.14        0.69      1.15 o
   0   6  15       11.86       13.07      1.71 o
   1   6  15       79.29       71.67      1.85 o
   2   6  15       49.94       50.93      1.63 o
   3   6  15      142.29      149.46      2.40 o
   4   6  15      120.29      141.14      3.24 o
   5   6  15        8.43       10.53      1.58 o
   6   6  15        2.84        2.12      1.25 o
   7   6  15        1.81        2.64      1.13 o
   0   7  15       35.66       37.44      2.11 o
   1   7  15      302.80      324.95      4.30 o
   2   7  15       53.09       42.25      1.80 o
   3   7  15       12.47       11.61      1.61 o
   4   7  15        7.48       10.95      2.01 o
   5   7  15        3.54        6.47      1.61 o
   6   7  15        5.96        7.31      1.44 o
   7   7  15        9.04        7.23      1.13 o
   0   8  15      114.52      125.71      3.75 o
   1   8  15       86.38       97.26      2.36 o
   2   8  15       13.02       15.35      2.11 o
   3   8  15       21.22       21.85      2.37 o
   4   8  15       11.64        8.93      2.16 o
   5   8  15       11.48       16.62      2.23 o
   6   8  15        3.26        4.08      1.65 o
   0   9  15       21.05       15.52      3.15 o
   1   9  15       30.14       26.52      2.36 o
   2   9  15       15.43       17.62      2.00 o
   3   9  15        3.79        5.83      1.60 o
   4   9  15       15.50       15.78      2.42 o
   5   9  15        2.85        1.40      1.23 o
   0  10  15       51.39       44.09      3.82 o
   1  10  15        2.30        3.29      1.64 o
   2  10  15        1.43        0.07      1.36 o
   3  10  15       14.51       12.39      2.45 o
   0  11  15       36.96       48.35      3.01 o
   1  11  15        6.87        6.48      1.18 o
   0   0  16       52.74       63.81      5.33 o
   1   0  16        6.57       10.16      1.81 o
   2   0  16       31.42       45.41      2.52 o
   3   0  16      401.23      396.93      7.55 o
   4   0  16       68.83       62.84      3.98 o
   5   0  16      257.44      257.03      4.06 o
   6   0  16        0.76        1.56      2.46 o
   7   0  16       24.01       18.78      2.36 o
   8   0  16        0.07        0.34      1.66 o
   9   0  16        0.06        0.39      1.38 o
   0   1  16        5.55        4.69      2.10 o
   1   1  16      223.48      232.40      3.37 o
   2   1  16       35.87       33.32      1.74 o
   3   1  16      357.24      332.10      4.91 o
   4   1  16      168.13      166.51      4.74 o
   5   1  16      174.11      172.20      2.31 o
   6   1  16        7.80        9.28      1.41 o
   7   1  16       13.26       14.83      1.86 o
   8   1  16        7.13        5.82      1.35 o
   9   1  16        0.13       -0.05      1.68 o
   0   2  16       69.68       78.73      2.83 o
   1   2  16       26.68       15.95      1.49 o
   2   2  16      242.67      262.83      3.76 o
   3   2  16      155.18      155.95      3.33 o
   4   2  16       63.16       68.31      1.96 o
   5   2  16      175.64      177.22      2.50 o
   6   2  16       53.86       52.21      1.97 o
   7   2  16        0.02       -0.74      1.65 o
   8   2  16       13.43        9.45      1.25 o
   0   3  16      134.50      141.41      4.28 o
   1   3  16       19.88       17.15      1.38 o
   2   3  16      123.87      118.00      2.31 o
   3   3  16       20.91       24.81      1.97 o
   4   3  16       33.89       37.82      1.59 o
   5   3  16       40.71       36.07      1.60 o
   6   3  16       10.68        9.86      1.54 o
   7   3  16        6.14        9.20      1.27 o
   8   3  16        3.50        4.05      1.06 o
   0   4  16       46.75       41.37      2.53 o
   1   4  16      234.00      277.63      3.28 o
   2   4  16      115.31      111.09      2.37 o
   3   4  16       19.94       24.06      1.39 o
   4   4  16        5.38        7.14      1.27 o
   5   4  16       66.78       67.01      2.20 o
   6   4  16       21.73       22.74      1.58 o
   7   4  16        8.89        8.75      1.30 o
   8   4  16        1.77        1.73      1.15 o
   0   5  16        4.94        9.89      2.20 o
   1   5  16       38.88       46.16      1.67 o
   2   5  16       24.36       20.62      1.29 o
   3   5  16       12.70       20.24      1.53 o
   4   5  16       63.75       62.00      2.28 o
   5   5  16        0.17        0.72      1.51 o
   6   5  16        6.17        7.61      1.28 o
   7   5  16        4.59        2.19      1.09 o
   8   5  16        1.71        2.15      1.23 o
   0   6  16      112.55      115.37      2.72 o
   1   6  16      104.24      103.05      2.19 o
   2   6  16      100.32       85.24      1.87 o
   3   6  16      138.91      142.71      3.09 o
   4   6  16        9.12       11.51      1.70 o
   5   6  16       27.37       26.28      1.67 o
   6   6  16        5.17        2.67      1.23 o
   7   6  16        3.35        3.56      1.00 o
   0   7  16       52.06       52.79      3.05 o
   1   7  16       56.28       54.18      2.19 o
   2   7  16       15.41       11.92      1.42 o
   3   7  16       10.51       12.84      2.15 o
   4   7  16       56.74       56.60      2.87 o
   5   7  16        4.26        1.69      1.98 o
   6   7  16        5.32        5.80      1.19 o
   7   7  16        0.61        0.57      2.47 o
   0   8  16      182.66      181.29      5.43 o
   1   8  16      134.95      146.41      3.40 o
   2   8  16       40.41       35.41      2.76 o
   3   8  16        4.79       -0.91      1.89 o
   4   8  16        2.55        1.57      2.25 o
   5   8  16        8.23       12.83      2.11 o
   6   8  16        7.02        4.72      1.77 o
   0   9  16        7.85       12.03      2.94 o
   1   9  16        5.57        2.96      1.86 o
   2   9  16       35.34       34.02      2.47 o
   3   9  16       12.64       17.06      1.58 o
   4   9  16       15.04       12.07      1.66 o
   5   9  16        6.11        6.51      1.70 o
   0  10  16        0.02       -0.45      2.09 o
   1  10  16       26.26       30.31      1.92 o
   2  10  16        2.03        2.08      1.24 o
   3  10  16        3.94        3.65      2.34 o
   0  11  16        3.03        8.39      2.63 o
   1   0  17        1.82        2.85      2.17 o
   2   0  17        4.65        5.90      1.96 o
   3   0  17        0.00        1.26      2.51 o
   4   0  17       22.10       17.52      1.64 o
   5   0  17       84.50       98.74      2.83 o
   6   0  17       14.00       14.75      2.66 o
   7   0  17        8.38        6.73      2.74 o
   8   0  17        6.80        8.17      1.87 o
   0   1  17       25.69       32.22      2.84 o
   1   1  17      115.72      117.47      2.90 o
   2   1  17       11.22       11.04      1.52 o
   3   1  17        6.85       10.77      1.91 o
   4   1  17      254.68      252.84      2.91 o
   5   1  17      192.35      185.99      2.56 o
   6   1  17        6.02        4.49      1.38 o
   7   1  17        7.75        8.20      1.65 o
   8   1  17        0.22       -1.16      1.16 o
   0   2  17       62.37       54.54      2.74 o
   1   2  17      336.19      315.47      4.08 o
   2   2  17      143.58      149.95      3.10 o
   3   2  17       56.28       65.60      2.70 o
   4   2  17      109.18       99.53      2.19 o
   5   2  17       24.03       21.25      1.37 o
   6   2  17        6.97        4.65      1.42 o
   7   2  17       11.14        9.71      1.65 o
   8   2  17       20.45       16.33      1.37 o
   0   3  17        3.26        2.54      2.70 o
   1   3  17      199.10      210.08      3.49 o
   2   3  17       22.37       20.20      2.04 o
   3   3  17       46.40       42.56      2.11 o
   4   3  17        5.57        4.62      1.38 o
   5   3  17      170.14      174.64      3.01 o
   6   3  17        0.02       -0.11      1.40 o
   7   3  17        1.54        1.72      1.13 o
   8   3  17        0.11       -0.40      0.91 o
   0   4  17       53.95       49.20      2.74 o
   1   4  17      299.75      299.79      3.49 o
   2   4  17      132.38      122.71      2.23 o
   3   4  17        2.54        2.66      1.34 o
   4   4  17       13.49       18.50      1.52 o
   5   4  17        1.71        0.34      1.53 o
   6   4  17        5.57        2.28      1.41 o
   7   4  17        2.51        3.38      1.16 o
   8   4  17        0.52        0.24      1.18 o
   0   5  17      243.33      227.61      4.06 o
   1   5  17       25.10       28.19      1.32 o
   2   5  17       12.97       10.11      1.25 o
   3   5  17      119.63      117.05      2.38 o
   4   5  17       50.85       46.20      2.22 o
   5   5  17       22.16       24.15      1.84 o
   6   5  17       33.50       27.23      1.56 o
   7   5  17        2.63        1.54      1.11 o
   0   6  17        0.46        0.70      1.84 o
   1   6  17        4.50        3.38      1.25 o
   2   6  17       64.63       62.90      1.73 o
   3   6  17        4.10        2.59      1.60 o
   4   6  17       29.77       20.24      2.30 o
   5   6  17        1.72        5.22      1.44 o
   6   6  17        0.55       -0.24      1.17 o
   7   6  17        1.31        0.29      1.07 o
   0   7  17       23.62       28.95      2.72 o
   1   7  17       46.54       53.81      2.02 o
   2   7  17       95.55       94.66      2.45 o
   3   7  17      119.27      146.09      5.05 o
   4   7  17       34.64       36.00      2.75 o
   5   7  17        4.11        6.23      1.83 o
   6   7  17        9.37       10.65      1.28 o
   0   8  17        2.62        1.24      3.00 o
   1   8  17       31.05       33.66      2.59 o
   2   8  17       33.38       35.92      3.05 o
   3   8  17        2.05        0.53      1.83 o
   4   8  17        9.04       17.43      2.11 o
   5   8  17        1.01        1.00      1.55 o
   0   9  17       16.85       15.14      2.28 o
   1   9  17        8.57       11.47      1.73 o
   2   9  17       24.53       24.48      2.44 o
   3   9  17        1.24        0.46      1.42 o
   4   9  17       11.80       11.57      1.67 o
   0  10  17       36.94       44.77      3.94 o
   1  10  17        3.95        3.51      1.24 o
   2  10  17       49.46       48.96      2.25 o
   0   0  18      181.94      226.40      9.19 o
   1   0  18       21.36       24.51      3.19 o
   2   0  18      147.95      134.01      4.02 o
   3   0  18        0.86        1.71      3.04 o
   4   0  18       48.11       42.24      2.05 o
   5   0  18      191.73      192.13      3.67 o
   6   0  18       34.02       25.32      2.93 o
   7   0  18       19.48       16.39      2.99 o
   8   0  18        3.32        3.56      1.67 o
   0   1  18      106.16      113.84      4.27 o
   1   1  18       18.68       20.06      1.86 o
   2   1  18        7.51        8.84      1.48 o
   3   1  18      338.60      339.54      5.31 o
   4   1  18      351.00      360.87      3.58 o
   5   1  18      197.08      188.45      3.05 o
   6   1  18       29.75       31.11      1.92 o
   7   1  18        1.49        2.68      1.59 o
   8   1  18        2.57        2.22      1.06 o
   0   2  18       35.46       40.73      2.73 o
   1   2  18       56.85       57.89      2.40 o
   2   2  18      175.64      172.51      3.40 o
   3   2  18      145.21      144.54      2.47 o
   4   2  18       72.21       61.27      1.80 o
   5   2  18       24.56       22.47      1.70 o
   6   2  18        6.18        5.12      1.54 o
   7   2  18        2.83        2.85      1.59 o
   8   2  18        0.64        0.53      0.96 o
   0   3  18       18.54       16.09      2.65 o
   1   3  18      335.85      325.96      5.46 o
   2   3  18       81.06       85.08      3.76 o
   3   3  18       98.45       96.72      2.41 o
   4   3  18      143.87      166.09      2.81 o
   5   3  18      119.32      118.82      2.48 o
   6   3  18        5.66        7.95      1.49 o
   7   3  18        1.22        2.91      1.12 o
   8   3  18        2.25        2.34      1.03 o
   0   4  18        0.27        0.38      1.69 o
   1   4  18      106.99      122.92      2.21 o
   2   4  18       20.28       16.45      1.23 o
   3   4  18       15.72       16.48      1.48 o
   4   4  18       87.27       80.34      2.89 o
   5   4  18       22.20       23.89      1.76 o
   6   4  18        3.21        4.76      1.43 o
   7   4  18        0.21        1.01      1.12 o
   0   5  18       53.89       56.52      2.70 o
   1   5  18        7.31       10.90      1.31 o
   2   5  18       27.86       22.03      1.35 o
   3   5  18        4.77        5.28      1.49 o
   4   5  18       77.15       70.39      2.73 o
   5   5  18       32.11       35.81      1.92 o
   6   5  18        2.04        2.90      1.17 o
   7   5  18        1.38        0.99      1.04 o
   0   6  18        0.48        1.52      1.86 o
   1   6  18        1.25        1.68      1.23 o
   2   6  18       16.82       21.62      1.52 o
   3   6  18       20.46       22.77      1.82 o
   4   6  18       14.57       17.90      2.20 o
   5   6  18       19.42       19.68      1.82 o
   6   6  18        1.05        2.03      1.00 o
   7   6  18        1.13        0.57      1.13 o
   0   7  18      116.11      133.21      4.09 o
   1   7  18       51.15       62.11      2.57 o
   2   7  18       58.92       63.13      2.68 o
   3   7  18        2.40       -1.71      2.15 o
   4   7  18        6.69        6.79      1.89 o
   5   7  18        7.43        6.92      1.48 o
   6   7  18        1.69        0.03      1.11 o
   0   8  18       18.59       17.46      3.39 o
   1   8  18       50.55       39.98      3.25 o
   2   8  18        7.01        8.33      2.67 o
   3   8  18        2.77        4.33      1.84 o
   4   8  18        7.12        5.34      2.14 o
   5   8  18        3.32        2.77      1.18 o
   0   9  18        5.02        4.30      2.38 o
   1   9  18        1.77        2.71      2.33 o
   2   9  18       14.75       15.21      2.06 o
   3   9  18       10.77       12.86      1.59 o
   4   9  18        0.92        1.05      1.55 o
   0  10  18        0.10       -0.10      1.89 o
   1  10  18        2.12        1.77      1.40 o
   2  10  18        0.30        0.00      1.18 o
   1   0  19      579.17      617.97     12.53 o
   2   0  19      510.83      507.94      7.27 o
   3   0  19      324.33      328.59      4.23 o
   4   0  19        0.01        0.81      1.60 o
   5   0  19        4.29        6.80      1.92 o
   6   0  19        0.02        1.01      2.25 o
   7   0  19        4.38        3.66      2.41 o
   8   0  19        1.39        2.26      1.47 o
   0   1  19        0.52        1.03      2.37 o
   1   1  19       25.26       22.16      1.91 o
   2   1  19       49.17       37.15      2.07 o
   3   1  19       80.47       78.18      1.87 o
   4   1  19      643.97      634.03      4.79 o
   5   1  19       35.70       37.89      1.92 o
   6   1  19       19.29       21.28      1.81 o
   7   1  19        4.02        4.17      1.52 o
   8   1  19        2.36        0.97      1.11 o
   0   2  19       60.76       52.72      3.32 o
   1   2  19       67.84       71.33      2.56 o
   2   2  19       80.60       86.35      2.35 o
   3   2  19      108.63       96.01      2.13 o
   4   2  19       34.90       33.75      1.68 o
   5   2  19       45.84       49.31      2.15 o
   6   2  19        8.22        7.88      1.55 o
   7   2  19        9.58        7.63      1.59 o
   8   2  19        5.28        3.51      1.03 o
   0   3  19      249.22      244.60      7.49 o
   1   3  19       12.94        9.85      1.41 o
   2   3  19       61.41       58.62      1.84 o
   3   3  19       99.47       85.29      2.45 o
   4   3  19       70.34       74.09      2.45 o
   5   3  19       14.26        8.60      1.49 o
   6   3  19       16.90       14.12      1.70 o
   7   3  19       11.66        9.75      1.06 o
   8   3  19        3.04        0.47      1.68 o
   0   4  19       15.38       16.85      1.68 o
   1   4  19       66.72       58.41      1.44 o
   2   4  19       76.69       69.37      1.89 o
   3   4  19       84.43       70.09      2.19 o
   4   4  19       13.92       16.47      2.32 o
   5   4  19       32.31       35.61      1.81 o
   6   4  19        3.59        4.49      1.44 o
   7   4  19        0.28       -0.32      0.99 o
   0   5  19        0.42        0.47      1.90 o
   1   5  19       11.27       10.19      1.39 o
   2   5  19       10.95       10.27      1.45 o
   3   5  19       84.50       58.71      2.35 o
   4   5  19        2.40        3.11      1.76 o
   5   5  19        0.37        1.05      1.33 o
   6   5  19       18.55       20.87      1.39 o
   7   5  19        2.96        3.65      0.85 o
   0   6  19       54.64       57.57      3.55 o
   1   6  19       53.26       47.50      2.01 o
   2   6  19       33.29       29.85      1.78 o
   3   6  19       17.93       12.97      1.79 o
   4   6  19        1.67        1.17      1.70 o
   5   6  19        2.32        1.76      1.43 o
   6   6  19        1.24        1.30      0.99 o
   0   7  19        0.00        0.03      3.23 o
   1   7  19       10.67        9.48      2.14 o
   2   7  19       72.13       80.49      2.72 o
   3   7  19        7.61        6.40      2.20 o
   4   7  19        0.58       -0.10      1.75 o
   5   7  19        3.04        4.58      1.31 o
   6   7  19        5.55        7.74      1.17 o
   0   8  19        0.10       -0.81      2.79 o
   1   8  19       30.74       31.94      2.65 o
   2   8  19        3.15        2.40      2.12 o
   3   8  19        2.42        0.28      2.03 o
   4   8  19        7.40        9.49      1.40 o
   5   8  19        1.53        0.21      1.25 o
   0   9  19        0.00        2.29      2.74 o
   1   9  19       17.27       19.74      2.53 o
   2   9  19       48.91       47.75      2.51 o
   3   9  19        4.10        4.09      1.49 o
   0  10  19       13.99        8.50      2.98 o
   1  10  19        5.32        4.44      1.69 o
   0   0  20      454.57      457.12     11.09 o
   1   0  20      305.71      307.25      6.96 o
   2   0  20       75.42       85.22      2.46 o
   3   0  20      195.64      174.08      3.35 o
   4   0  20       27.47       32.72      1.92 o
   5   0  20       31.19       33.06      2.50 o
   6   0  20        6.93        7.04      2.05 o
   7   0  20        1.69        2.39      2.26 o
   8   0  20        1.08        0.21      1.48 o
   0   1  20       31.78       29.75      3.07 o
   1   1  20       74.79       77.67      3.05 o
   2   1  20      106.73      111.58      1.83 o
   3   1  20      104.57       97.70      2.11 o
   4   1  20        3.93        5.02      1.33 o
   5   1  20       66.99       71.11      2.25 o
   6   1  20        3.02        4.45      1.44 o
   7   1  20        1.04        0.16      1.35 o
   8   1  20        2.36        0.13      1.01 o
   0   2  20      763.67      806.81      6.76 o
   1   2  20      339.82      336.92      2.68 o
   2   2  20      209.14      216.63      2.88 o
   3   2  20       37.43       41.45      1.77 o
   4   2  20      145.40      150.36      3.34 o
   5   2  20       19.81       19.60      1.89 o
   6   2  20       10.18        7.20      1.48 o
   7   2  20        0.35       -0.98      1.36 o
   8   2  20        1.78        1.75      2.25 o
   0   3  20        8.37        8.33      1.52 o
   1   3  20      118.55      107.84      1.91 o
   2   3  20       62.40       48.36      1.86 o
   3   3  20        1.58        3.25      1.59 o
   4   3  20       19.02       16.80      1.89 o
   5   3  20       36.05       38.53      2.14 o
   6   3  20        6.63        9.73      1.53 o
   7   3  20        0.39        0.38      0.93 o
   0   4  20       79.68       76.94      2.49 o
   1   4  20       27.81       26.93      1.33 o
   2   4  20        7.24        7.35      1.39 o
   3   4  20      186.13      169.14      3.18 o
   4   4  20       22.13       25.53      2.10 o
   5   4  20        4.59        3.71      1.58 o
   6   4  20        1.69        1.18      1.28 o
   7   4  20        1.64        0.90      0.85 o
   0   5  20        0.02       -1.43      2.05 o
   1   5  20       40.57       41.89      1.98 o
   2   5  20       52.62       48.96      2.16 o
   3   5  20       29.72       29.06      2.04 o
   4   5  20        3.32        1.41      1.62 o
   5   5  20       12.56       13.85      1.52 o
   6   5  20        6.14        7.55      1.10 o
   7   5  20        1.50        2.36      1.54 o
   0   6  20        0.57       -1.43      2.83 o
   1   6  20       54.33       49.32      2.25 o
   2   6  20       36.05       34.69      2.03 o
   3   6  20       10.76       10.14      1.71 o
   4   6  20        2.26        1.11      1.64 o
   5   6  20       26.95       30.07      1.60 o
   6   6  20        1.54        1.85      1.08 o
   0   7  20       30.15       23.66      3.52 o
   1   7  20       27.62       31.14      2.46 o
   2   7  20       98.01      102.33      2.73 o
   3   7  20        0.87        0.37      1.75 o
   4   7  20       33.61       37.36      2.51 o
   5   7  20        2.85        1.24      1.11 o
   0   8  20       46.57       50.54      3.27 o
   1   8  20        8.98        6.25      1.90 o
   2   8  20        3.51        3.35      1.94 o
   3   8  20       35.40       33.81      2.15 o
   4   8  20        3.01        3.78      1.19 o
   0   9  20        0.64       -2.46      2.46 o
   1   9  20        0.62       -0.45      1.69 o
   2   9  20        2.28        1.12      1.25 o
   3   9  20        9.67        8.72      1.49 o
   1   0  21      127.19      120.18      2.62 o
   2   0  21      163.81      161.67      3.52 o
   3   0  21      101.74       90.79      2.75 o
   4   0  21       32.95       35.48      2.46 o
   5   0  21       15.04       15.01      2.19 o
   6   0  21       27.75       29.74      2.50 o
   7   0  21        0.76        0.06      2.02 o
   0   1  21      243.32      257.96      3.25 o
   1   1  21       62.05       71.98      1.60 o
   2   1  21      385.32      391.32      3.82 o
   3   1  21      148.38      158.91      2.60 o
   4   1  21       52.26       56.19      2.16 o
   5   1  21        4.95        4.78      1.44 o
   6   1  21       10.61        8.07      1.50 o
   7   1  21        0.98        0.77      1.59 o
   0   2  21       88.04       81.60      2.26 o
   1   2  21      274.79      279.34      2.44 o
   2   2  21       61.99       62.70      1.71 o
   3   2  21       65.87       62.87      1.95 o
   4   2  21       20.30       20.65      1.87 o
   5   2  21       11.36        9.17      1.65 o
   6   2  21        2.95        0.71      1.38 o
   7   2  21        1.47        0.44      1.10 o
   0   3  21       68.30       56.87      2.05 o
   1   3  21       17.33       13.91      1.14 o
   2   3  21      125.80      130.60      2.25 o
   3   3  21      115.24      119.63      3.11 o
   4   3  21      171.41      186.69      3.37 o
   5   3  21        6.02        6.62      1.60 o
   6   3  21        3.63        3.52      1.37 o
   7   3  21       12.55       13.20      1.46 o
   0   4  21       14.66       13.15      1.77 o
   1   4  21       85.21       82.99      1.81 o
   2   4  21       32.89       35.92      1.95 o
   3   4  21       37.10       32.65      1.96 o
   4   4  21        0.42       -0.07      1.67 o
   5   4  21       15.00       15.26      1.40 o
   6   4  21        1.94        1.19      1.10 o
   7   4  21        3.98        2.84      1.25 o
   0   5  21       16.81       18.14      2.48 o
   1   5  21        0.49        0.64      1.79 o
   2   5  21        5.11        8.71      1.65 o
   3   5  21       23.68       21.29      1.67 o
   4   5  21        2.71        1.20      1.39 o
   5   5  21        8.24        9.01      1.28 o
   6   5  21        2.18        1.33      0.93 o
   0   6  21       30.63       28.44      3.43 o
   1   6  21       12.80        9.47      1.82 o
   2   6  21       15.89       14.10      1.53 o
   3   6  21       19.34       14.56      1.68 o
   4   6  21       18.51       19.41      1.73 o
   5   6  21       13.81       19.00      1.29 o
   6   6  21        3.62        5.09      1.11 o
   0   7  21        3.11        3.70      2.63 o
   1   7  21       10.82        9.88      2.12 o
   2   7  21        1.73        1.49      1.69 o
   3   7  21        0.81        2.70      1.44 o
   4   7  21        6.96        5.04      1.45 o
   5   7  21        9.53        5.78      1.14 o
   0   8  21       12.20       16.01      2.85 o
   1   8  21       13.95       15.84      1.65 o
   2   8  21        1.75        0.72      1.81 o
   3   8  21        7.06        4.41      1.51 o
   4   8  21        1.01        1.28      1.01 o
   0   9  21        0.03        0.19      2.16 o
   1   9  21        3.95        2.86      1.74 o
   2   9  21        3.94        3.55      1.26 o
   0   0  22       17.19       18.11      2.17 o
   1   0  22        0.39        2.34      1.49 o
   2   0  22      499.34      509.70      5.85 o
   3   0  22       55.84       54.46      3.10 o
   4   0  22        3.89        4.04      2.02 o
   5   0  22       26.80       29.53      2.36 o
   6   0  22       19.83       16.71      2.02 o
   7   0  22        1.43        1.66      1.68 o
   0   1  22       40.14       41.84      1.83 o
   1   1  22      490.16      510.57      3.45 o
   2   1  22      147.90      140.42      2.20 o
   3   1  22       17.73       16.13      1.63 o
   4   1  22       47.96       56.99      2.20 o
   5   1  22       13.81       14.76      1.50 o
   6   1  22        0.69        0.56      1.29 o
   7   1  22        0.13       -0.06      1.12 o
   0   2  22       68.72       58.58      2.03 o
   1   2  22        4.34        4.43      1.01 o
   2   2  22      163.15      148.12      2.33 o
   3   2  22       28.99       35.38      2.26 o
   4   2  22        4.54        3.75      1.64 o
   5   2  22        8.39       12.36      1.63 o
   6   2  22        3.74        3.62      1.42 o
   7   2  22        5.03        1.46      1.08 o
   0   3  22      119.53      117.47      2.82 o
   1   3  22       65.13       66.16      1.63 o
   2   3  22       67.20       74.05      1.99 o
   3   3  22      193.39      197.55      3.37 o
   4   3  22       15.80       15.54      1.75 o
   5   3  22        3.80        0.39      1.48 o
   6   3  22       12.13       16.47      1.32 o
   7   3  22        6.92        5.35      1.05 o
   0   4  22       53.53       45.96      2.44 o
   1   4  22        2.00        0.87      1.33 o
   2   4  22       83.66       71.42      2.16 o
   3   4  22        8.17        4.27      1.44 o
   4   4  22        2.41        3.68      1.49 o
   5   4  22       10.32       10.01      1.47 o
   6   4  22       11.15       11.48      1.11 o
   0   5  22        0.31        0.52      2.38 o
   1   5  22      116.84      124.76      2.87 o
   2   5  22       18.63       20.51      1.66 o
   3   5  22       51.41       51.39      1.85 o
   4   5  22       10.73       13.54      1.37 o
   5   5  22        1.67        1.40      1.08 o
   6   5  22        7.85        5.90      1.00 o
   0   6  22        1.41       -1.47      2.59 o
   1   6  22       75.78       79.13      2.72 o
   2   6  22       31.77       31.66      1.69 o
   3   6  22        6.19        9.91      1.52 o
   4   6  22        5.64        7.53      1.32 o
   5   6  22        3.10        0.97      0.96 o
   0   7  22       39.17       33.34      3.06 o
   1   7  22        2.29       -0.13      1.85 o
   2   7  22        8.39        9.27      1.59 o
   3   7  22       13.72       12.17      1.41 o
   4   7  22       18.12       20.68      1.27 o
   0   8  22        1.68        2.32      2.79 o
   1   8  22       15.74       16.28      1.68 o
   2   8  22        0.27        0.75      1.50 o
   3   8  22       24.93       25.35      1.85 o
   0   9  22       25.62       21.57      3.31 o
   1   9  22       10.26       15.17      2.26 o
   1   0  23      298.55      323.76      3.84 o
   2   0  23      149.83      156.04      4.37 o
   3   0  23       14.79       11.72      2.53 o
   4   0  23       26.73       26.42      2.37 o
   5   0  23       19.40       19.20      2.26 o
   6   0  23       10.97        8.64      1.94 o
   7   0  23       15.21       10.03      2.11 o
   0   1  23      107.36      108.74      2.47 o
   1   1  23        3.25        4.09      1.04 o
   2   1  23       21.60       29.90      1.75 o
   3   1  23       19.37       27.33      1.89 o
   4   1  23       50.46       54.97      2.18 o
   5   1  23        1.31        2.44      1.29 o
   6   1  23        4.51        4.44      1.24 o
   7   1  23        1.16        1.30      0.93 o
   0   2  23       66.42       62.35      2.13 o
   1   2  23      196.09      187.14      2.26 o
   2   2  23       62.03       65.70      2.01 o
   3   2  23       63.29       62.34      2.41 o
   4   2  23        4.42        5.11      1.50 o
   5   2  23       11.38       11.21      1.57 o
   6   2  23        5.53        5.90      1.32 o
   7   2  23       13.34       11.25      1.76 o
   0   3  23       17.10       21.51      2.04 o
   1   3  23       41.96       41.57      1.72 o
   2   3  23      122.63      115.01      2.37 o
   3   3  23       14.01       16.93      1.58 o
   4   3  23       19.54       20.10      1.77 o
   5   3  23        2.49        2.76      1.40 o
   6   3  23       17.19       16.63      1.22 o
   0   4  23       16.28       14.64      1.95 o
   1   4  23       85.97       68.73      1.90 o
   2   4  23       65.66       75.67      2.14 o
   3   4  23       10.58        8.83      1.38 o
   4   4  23       25.61       22.73      1.50 o
   5   4  23        0.42        0.61      1.21 o
   6   4  23        5.89        3.39      0.95 o
   0   5  23        2.74        0.41      2.23 o
   1   5  23       38.33       36.68      2.09 o
   2   5  23        4.56        2.14      1.31 o
   3   5  23        1.00        0.28      1.27 o
   4   5  23        4.32        5.04      1.20 o
   5   5  23       18.49       17.48      1.27 o
   6   5  23        3.73        1.73      2.20 o
   0   6  23       29.69       35.80      3.20 o
   1   6  23       23.73       22.80      2.01 o
   2   6  23        4.60        3.72      1.21 o
   3   6  23       14.23       16.09      1.42 o
   4   6  23        9.26        9.62      1.20 o
   5   6  23       16.11       14.50      1.44 o
   0   7  23       10.61       13.64      2.40 o
   1   7  23        2.94        1.87      1.52 o
   2   7  23        2.79        3.00      1.30 o
   3   7  23        3.05        2.46      1.18 o
   4   7  23        9.07        8.92      1.05 o
   0   8  23        4.06        2.68      1.85 o
   1   8  23        3.84        5.21      1.36 o
   2   8  23       19.41       19.33      1.97 o
   3   8  23       12.11       10.17      1.57 o
   0   0  24        0.98       -0.19      2.02 o
   1   0  24      262.89      286.47      4.14 o
   2   0  24      154.18      157.48      4.44 o
   3   0  24       16.84       20.74      2.74 o
   4   0  24        7.78       11.15      2.22 o
   5   0  24        1.87        2.59      1.82 o
   6   0  24        2.79        2.25      1.83 o
   0   1  24       37.77       40.00      2.00 o
   1   1  24      142.66      140.31      2.19 o
   2   1  24       79.58       82.19      2.27 o
   3   1  24      106.64      110.65      2.67 o
   4   1  24       39.77       38.57      2.13 o
   5   1  24        2.63        0.98      1.27 o
   6   1  24        0.58        1.40      1.24 o
   0   2  24        0.12       -1.34      1.71 o
   1   2  24       44.18       48.17      1.62 o
   2   2  24       93.64       97.77      2.29 o
   3   2  24        4.75        5.49      1.51 o
   4   2  24        1.55        2.43      1.46 o
   5   2  24        3.03        2.58      1.21 o
   6   2  24        4.74        6.47      1.04 o
   0   3  24       32.20       27.41      2.12 o
   1   3  24       18.09       16.07      1.45 o
   2   3  24       20.80       16.05      1.44 o
   3   3  24       25.66       24.63      1.66 o
   4   3  24       20.39       18.39      1.39 o
   5   3  24        6.55        6.73      1.28 o
   6   3  24        4.19        3.99      0.99 o
   0   4  24        0.08        0.28      2.64 o
   1   4  24       13.55       14.37      1.43 o
   2   4  24       18.32       12.73      1.51 o
   3   4  24       20.00       21.61      1.61 o
   4   4  24        1.85        2.29      1.21 o
   5   4  24        3.14        4.20      1.10 o
   6   4  24       18.40       16.44      1.98 o
   0   5  24       10.40        7.59      2.27 o
   1   5  24       41.43       47.38      2.29 o
   2   5  24        1.81        1.47      1.26 o
   3   5  24        5.73        9.39      1.20 o
   4   5  24       24.98       30.59      1.45 o
   5   5  24        5.05        6.30      1.23 o
   0   6  24       29.47       34.91      2.96 o
   1   6  24        1.08        2.47      1.39 o
   2   6  24       19.08       21.68      1.36 o
   3   6  24       13.55       13.97      1.25 o
   4   6  24        2.49        1.98      0.94 o
   0   7  24        2.51        5.95      2.35 o
   1   7  24        9.58        8.72      1.34 o
   2   7  24        0.04       -0.11      1.39 o
   3   7  24        9.79       14.97      1.39 o
   0   8  24        6.20        6.60      1.47 o
   1   8  24        1.76        3.16      1.35 o
   2   8  24        4.81        3.36      1.85 o
   1   0  25       62.82       58.53      2.33 o
   2   0  25       86.09       92.11      3.60 o
   3   0  25        5.09        2.47      2.36 o
   4   0  25        0.18        0.63      2.26 o
   5   0  25        1.89        1.89      1.69 o
   6   0  25        0.11        0.73      1.61 o
   0   1  25       31.42       31.35      1.81 o
   1   1  25       34.64       38.50      1.45 o
   2   1  25       45.89       51.77      1.95 o
   3   1  25       37.40       39.39      1.99 o
   4   1  25       16.86       17.69      1.59 o
   5   1  25        2.20        1.73      1.15 o
   6   1  25        2.82        1.89      1.02 o
   0   2  25      216.61      248.67      4.48 o
   1   2  25        6.01        4.85      1.43 o
   2   2  25       22.25       23.36      1.56 o
   3   2  25        1.12        2.07      1.39 o
   4   2  25       10.38       11.17      1.37 o
   5   2  25        6.36        5.01      1.04 o
   6   2  25       17.35       13.63      1.22 o
   0   3  25       17.85       10.63      2.18 o
   1   3  25       16.07       17.22      1.50 o
   2   3  25       27.74       27.63      1.61 o
   3   3  25       12.30        9.14      1.41 o
   4   3  25        5.42        7.21      1.20 o
   5   3  25        5.31        5.97      1.12 o
   6   3  25        0.35        0.72      1.34 o
   0   4  25        8.12        9.44      3.29 o
   1   4  25        2.23        3.31      1.30 o
   2   4  25        8.89       12.07      1.47 o
   3   4  25        1.42       -0.12      1.33 o
   4   4  25       12.36       14.47      1.27 o
   5   4  25        3.97        4.83      1.18 o
   0   5  25        6.81        5.97      1.93 o
   1   5  25       44.13       43.46      2.01 o
   2   5  25        9.41       10.11      1.24 o
   3   5  25        8.17        4.28      1.11 o
   4   5  25        4.91        1.90      1.10 o
   5   5  25        4.76        4.12      1.07 o
   0   6  25        0.01        0.53      2.13 o
   1   6  25        1.50        1.70      1.26 o
   2   6  25        2.98        2.44      1.23 o
   3   6  25        1.14        2.49      1.01 o
   4   6  25        7.18        8.85      1.08 o
   0   7  25        1.72        1.96      1.51 o
   1   7  25        4.90        5.27      1.17 o
   2   7  25       10.67       11.12      1.21 o
   3   7  25       17.61       14.85      2.19 o
   0   0  26      489.26      496.74      7.46 o
   1   0  26        1.21        1.23      1.83 o
   2   0  26        0.95        3.63      2.18 o
   3   0  26        3.78        4.24      2.27 o
   4   0  26        0.51       -0.34      1.96 o
   5   0  26        0.26        0.46      1.46 o
   6   0  26        4.15        1.85      1.70 o
   0   1  26        0.39        0.48      1.69 o
   1   1  26      133.79      138.59      2.54 o
   2   1  26       12.96        9.33      1.52 o
   3   1  26       15.88       15.20      1.53 o
   4   1  26        0.70        0.40      1.16 o
   5   1  26        6.17        4.57      1.00 o
   6   1  26        1.52        1.52      1.80 o
   0   2  26       34.95       24.65      2.20 o
   1   2  26       15.65       16.67      1.50 o
   2   2  26        5.60        3.23      1.29 o
   3   2  26        9.84        7.93      1.28 o
   4   2  26        5.22        5.81      1.13 o
   5   2  26        0.11        0.19      0.94 o
   0   3  26        0.00        0.04      2.59 o
   1   3  26       15.80       17.74      1.52 o
   2   3  26        1.00       -0.05      1.23 o
   3   3  26        3.22        3.72      1.25 o
   4   3  26       12.18       14.05      1.21 o
   5   3  26        5.04        3.21      0.99 o
   0   4  26        0.05       -0.53      3.03 o
   1   4  26       24.97       25.28      1.72 o
   2   4  26        2.10        3.37      1.33 o
   3   4  26        1.60        2.42      1.25 o
   4   4  26        1.26        1.13      1.08 o
   5   4  26        4.04        3.57      1.15 o
   0   5  26        0.13       -0.94      1.80 o
   1   5  26        4.08        2.58      1.31 o
   2   5  26        5.11        4.50      1.15 o
   3   5  26       10.86       12.20      1.09 o
   4   5  26        6.11        3.97      1.03 o
   0   6  26        4.70        3.90      1.66 o
   1   6  26        3.97        2.26      1.18 o
   2   6  26        1.97        2.74      1.14 o
   3   6  26        1.69        0.30      0.93 o
   0   7  26        3.66        4.10      1.57 o
   1   7  26        0.17        0.86      1.07 o
   1   0  27        0.21        0.05      1.79 o
   2   0  27       49.21       48.65      2.75 o
   3   0  27        6.66       12.42      2.22 o
   4   0  27        3.06        4.40      1.74 o
   5   0  27        2.86        1.76      1.22 o
   0   1  27       47.04       55.43      2.36 o
   1   1  27       27.00       30.36      1.62 o
   2   1  27       23.57       27.20      1.78 o
   3   1  27        5.77        5.44      1.26 o
   4   1  27        0.03       -0.39      1.11 o
   5   1  27        0.90        0.70      0.90 o
   0   2  27       25.61       19.55      2.09 o
   1   2  27       20.45       21.40      1.55 o
   2   2  27       18.81       17.97      1.49 o
   3   2  27        4.60        4.98      1.30 o
   4   2  27        3.84        2.97      1.06 o
   5   2  27        0.34        0.87      0.99 o
   0   3  27       61.18       65.13      3.58 o
   1   3  27        5.19        3.50      1.14 o
   2   3  27        8.65        8.83      1.23 o
   3   3  27        0.56        0.59      1.15 o
   4   3  27        0.58        0.70      0.95 o
   5   3  27        6.70        4.14      1.52 o
   0   4  27       30.42       37.82      2.58 o
   1   4  27        1.40        0.05      1.50 o
   2   4  27        3.92        3.73      1.17 o
   3   4  27        5.99        4.67      0.98 o
   4   4  27        4.10        3.13      0.97 o
   0   5  27       16.47       16.84      2.05 o
   1   5  27        2.64        2.61      1.21 o
   2   5  27        0.21        0.47      1.11 o
   3   5  27        3.29        4.04      0.89 o
   0   6  27        0.01       -0.73      1.57 o
   1   6  27        4.43        2.23      0.92 o
   2   6  27        2.74        1.30      1.11 o
   0   0  28      112.66      126.00      4.40 o
   1   0  28       28.32       29.56      2.16 o
   2   0  28        2.14        1.72      2.05 o
   3   0  28        7.09        5.41      1.85 o
   4   0  28        0.30        0.05      1.70 o
   5   0  28        0.50        2.25      2.30 o
   0   1  28        0.28        1.20      1.71 o
   1   1  28       27.54       28.03      1.53 o
   2   1  28       17.73       17.93      1.50 o
   3   1  28       20.23       22.50      1.49 o
   4   1  28        0.75        0.88      1.01 o
   5   1  28        9.66        1.72      1.84 o
   0   2  28        1.25       -0.46      1.97 o
   1   2  28       39.70       41.70      1.68 o
   2   2  28        0.08       -0.34      1.34 o
   3   2  28        1.75        1.83      1.09 o
   4   2  28       10.16        9.18      1.01 o
   0   3  28        2.82        2.29      2.17 o
   1   3  28        0.84        1.79      1.08 o
   2   3  28        7.56        5.62      1.11 o
   3   3  28        2.69        2.91      1.00 o
   4   3  28        4.87        4.56      0.95 o
   0   4  28        3.39        1.77      1.63 o
   1   4  28        1.54        1.83      1.13 o
   2   4  28        1.64        1.47      1.05 o
   3   4  28        3.71        5.20      1.01 o
   0   5  28       17.91       17.08      1.69 o
   1   5  28        2.04        1.41      1.02 o
   2   5  28        0.79       -0.34      1.08 o
   3   5  28        2.71        1.13      2.22 o
   0   6  28        0.13        1.40      1.52 o
   1   6  28        0.24        0.37      1.34 o
   1   0  29        6.21        2.56      1.91 o
   2   0  29       16.05       18.35      2.03 o
   3   0  29        0.69        1.16      1.54 o
   4   0  29        0.13        0.64      1.39 o
   0   1  29        8.78        7.26      1.83 o
   1   1  29       24.31       24.53      1.68 o
   2   1  29       19.84       19.98      1.53 o
   3   1  29        7.83        5.70      1.17 o
   4   1  29        0.86        0.43      1.02 o
   0   2  29        3.76        2.53      2.02 o
   1   2  29        5.81        3.16      1.21 o
   2   2  29       13.82       15.17      1.30 o
   3   2  29        4.15        6.23      1.07 o
   4   2  29        0.46       -0.40      1.40 o
   0   3  29        0.66       -0.59      1.56 o
   1   3  29        0.55        0.98      1.24 o
   2   3  29        2.99        3.06      1.09 o
   3   3  29       18.05       15.08      1.88 o
   0   4  29       19.40       12.15      1.66 o
   1   4  29        5.09        6.16      1.19 o
   2   4  29        5.10        3.57      1.10 o
   0   5  29        4.38        4.29      1.69 o
   1   5  29        4.27        2.61      1.11 o
   0   0  30        3.14       -0.40      2.50 o
   1   0  30       69.79       72.40      4.34 o
   2   0  30       19.23       14.56      1.87 o
   3   0  30       27.98       27.45      2.41 o
   0   1  30        3.79        5.43      2.46 o
   1   1  30       29.73       24.77      1.60 o
   2   1  30        3.74        3.31      1.26 o
   3   1  30        1.72        1.53      1.16 o
   0   2  30        2.45        1.86      1.70 o
   1   2  30       13.85       14.79      1.38 o
   2   2  30        2.32        1.92      1.16 o
   3   2  30        5.98        4.95      1.72 o
   0   3  30       13.56       13.39      1.81 o
   1   3  30        2.83        2.23      1.01 o
   2   3  30        8.88        8.84      1.17 o
   0   4  30        3.96        3.36      1.51 o
   1   4  30        0.27        0.71      1.08 o
   1   0  31        7.15       10.54      2.22 o
   2   0  31        0.21        1.99      1.90 o
   0   1  31        1.04        0.29      2.09 o
   1   1  31        5.54        3.65      1.52 o
   2   1  31       26.62       24.46      2.06 o
   0   2  31        2.20        3.20      1.97 o
   1   2  31        1.34        1.16      1.56 o
 
